# Supplementary material for: Hypoxia-mediated YTHDF2 overexpression promotes lung squamous cell carcinoma progression by activation of the mTOR/AKT axis
Source: Cancer Cell Int. 2022 Jan 7;22:13. doi: 10.1186/s12935-021-02368-y (PMC8742419; doi:10.1186/s12935-021-02368-y)
Supplement: Supplementary file 2 — Additional file 2. Hypoxia-RT-qPCR-NCI-H226. [file 12935_2021_2368_MOESM2_ESM.xls]

## Sheet: Protocol&Plate
Experiment Information
Name	P_211028(1)
Date	44497
Operator	admin
Location	F:\Funglyn\FTC-3000\experiments\admin
Template	F:\Funglyn\FTC-3000\templates\SYBR Green 两步法.tmt
Tips
Protocol
Stage:Hold Cycles:1
Target	Hold(H:M:S)	Ramp Rate(C/s)	Touch Down	Multiple Temperature(C)	Singnal Acq.
95	0.416667
Stage:Cycles Cycles:40
Target	Hold(H:M:S)	Ramp Rate(C/s)	Touch Down	Multiple Temperature(C)	Singnal Acq.
95	0.0104167
60	0.0416667				TRUE
Stage:Dissociation Cycles:1
Target	Hold(H:M:S)	Ramp Rate(C/s)	Touch Down	Multiple Temperature(C)	Singnal Acq.
94	0.0625
60	0.125	0.1
94	0.00694444				TRUE
Plate
Well	Reporter	Subset ID	Sample Name	Gene	Sample Type	Quantity
D1	SYBR GREEN	S I	NC	actin	Unknown Sample
D2	SYBR GREEN	S I	NC	actin	Unknown Sample
D3	SYBR GREEN	S I	NC	actin	Unknown Sample
D4	SYBR GREEN	S I	NC	actin	Unknown Sample
D9	SYBR GREEN	S I	H-16	actin	Unknown Sample
D10	SYBR GREEN	S I	H-16	actin	Unknown Sample
D11	SYBR GREEN	S I	H-16	actin	Unknown Sample
D12	SYBR GREEN	S I	H-16	actin	Unknown Sample
E1	SYBR GREEN	S I	H-24	actin	Unknown Sample
E2	SYBR GREEN	S I	H-24	actin	Unknown Sample
E3	SYBR GREEN	S I	H-24	actin	Unknown Sample
E4	SYBR GREEN	S I	H-24	actin	Unknown Sample
E5	SYBR GREEN	S I	H-48	actin	Unknown Sample
E6	SYBR GREEN	S I	H-48	actin	Unknown Sample
E7	SYBR GREEN	S I	H-48	actin	Unknown Sample
E8	SYBR GREEN	S I	H-48	actin	Unknown Sample
E9	SYBR GREEN	S I	H-6	actin	Unknown Sample
E10	SYBR GREEN	S I	H-6	actin	Unknown Sample
E11	SYBR GREEN	S I	H-6	actin	Unknown Sample
E12	SYBR GREEN	S I	H-6	actin	Unknown Sample
F1	SYBR GREEN	S I	NC	ythdf2	Unknown Sample
F2	SYBR GREEN	S I	NC	ythdf2	Unknown Sample
F3	SYBR GREEN	S I	NC	ythdf2	Unknown Sample
F4	SYBR GREEN	S I	NC	ythdf2	Unknown Sample
F9	SYBR GREEN	S I	H-16	ythdf2	Unknown Sample
F10	SYBR GREEN	S I	H-16	ythdf2	Unknown Sample
F11	SYBR GREEN	S I	H-16	ythdf2	Unknown Sample
F12	SYBR GREEN	S I	H-16	ythdf2	Unknown Sample
G1	SYBR GREEN	S I	H-24	ythdf2	Unknown Sample
G2	SYBR GREEN	S I	H-24	ythdf2	Unknown Sample
G3	SYBR GREEN	S I	H-24	ythdf2	Unknown Sample
G4	SYBR GREEN	S I	H-24	ythdf2	Unknown Sample
G5	SYBR GREEN	S I	H-48	ythdf2	Unknown Sample
G6	SYBR GREEN	S I	H-48	ythdf2	Unknown Sample
G7	SYBR GREEN	S I	H-48	ythdf2	Unknown Sample
G8	SYBR GREEN	S I	H-48	ythdf2	Unknown Sample
G9	SYBR GREEN	S I	H-6	ythdf2	Unknown Sample
G10	SYBR GREEN	S I	H-6	ythdf2	Unknown Sample
G11	SYBR GREEN	S I	H-6	ythdf2	Unknown Sample
G12	SYBR GREEN	S I	H-6	ythdf2	Unknown Sample

## Sheet: Data&Graph
Data
Well	Subset ID	Reporter	S_Name	S_Type	Ct	Mean Ct	StdDev Ct	Quantity	Gene
D1	S I	SYBR GREEN	NC	Unknown Sample	12.8978	12.7124	0.4125	-	actin
D2	S I	SYBR GREEN	NC	Unknown Sample	12.31	12.7124	0.4125	-	actin
D3	S I	SYBR GREEN	NC	Unknown Sample	13.2021	12.7124	0.4125	-	actin
D4	S I	SYBR GREEN	NC	Unknown Sample	12.4396	12.7124	0.4125	-	actin
D9	S I	SYBR GREEN	H-16	Unknown Sample	13.5337	13.5744	0.1945	-	actin
D10	S I	SYBR GREEN	H-16	Unknown Sample	13.3548	13.5744	0.1945	-	actin
D11	S I	SYBR GREEN	H-16	Unknown Sample	13.5828	13.5744	0.1945	-	actin
D12	S I	SYBR GREEN	H-16	Unknown Sample	13.8263	13.5744	0.1945	-	actin
E1	S I	SYBR GREEN	H-24	Unknown Sample	-	10.4243	6.9521	-	actin
E2	S I	SYBR GREEN	H-24	Unknown Sample	14.1381	10.4243	6.9521	-	actin
E3	S I	SYBR GREEN	H-24	Unknown Sample	13.8783	10.4243	6.9521	-	actin
E4	S I	SYBR GREEN	H-24	Unknown Sample	13.6808	10.4243	6.9521	-	actin
E5	S I	SYBR GREEN	H-48	Unknown Sample	15.104	11.3018	7.5346	-	actin
E6	S I	SYBR GREEN	H-48	Unknown Sample	15.0377	11.3018	7.5346	-	actin
E7	S I	SYBR GREEN	H-48	Unknown Sample	15.0653	11.3018	7.5346	-	actin
E8	S I	SYBR GREEN	H-48	Unknown Sample	-	11.3018	7.5346	-	actin
E9	S I	SYBR GREEN	H-6	Unknown Sample	13.2589	13.5377	0.1909	-	actin
E10	S I	SYBR GREEN	H-6	Unknown Sample	13.6625	13.5377	0.1909	-	actin
E11	S I	SYBR GREEN	H-6	Unknown Sample	13.5696	13.5377	0.1909	-	actin
E12	S I	SYBR GREEN	H-6	Unknown Sample	13.66	13.5377	0.1909	-	actin
F1	S I	SYBR GREEN	NC	Unknown Sample	18.0534	17.6497	0.5909	-	ythdf2
F2	S I	SYBR GREEN	NC	Unknown Sample	18.2558	17.6497	0.5909	-	ythdf2
F3	S I	SYBR GREEN	NC	Unknown Sample	17.0846	17.6497	0.5909	-	ythdf2
F4	S I	SYBR GREEN	NC	Unknown Sample	17.205	17.6497	0.5909	-	ythdf2
F9	S I	SYBR GREEN	H-16	Unknown Sample	17.5875	17.6841	0.5421	-	ythdf2
F10	S I	SYBR GREEN	H-16	Unknown Sample	17.4986	17.6841	0.5421	-	ythdf2
F11	S I	SYBR GREEN	H-16	Unknown Sample	17.1936	17.6841	0.5421	-	ythdf2
F12	S I	SYBR GREEN	H-16	Unknown Sample	18.4568	17.6841	0.5421	-	ythdf2
G1	S I	SYBR GREEN	H-24	Unknown Sample	18.4279	17.701	0.4866	-	ythdf2
G2	S I	SYBR GREEN	H-24	Unknown Sample	17.4949	17.701	0.4866	-	ythdf2
G3	S I	SYBR GREEN	H-24	Unknown Sample	17.3974	17.701	0.4866	-	ythdf2
G4	S I	SYBR GREEN	H-24	Unknown Sample	17.4839	17.701	0.4866	-	ythdf2
G5	S I	SYBR GREEN	H-48	Unknown Sample	18.349	18.19	0.1545	-	ythdf2
G6	S I	SYBR GREEN	H-48	Unknown Sample	17.9885	18.19	0.1545	-	ythdf2
G7	S I	SYBR GREEN	H-48	Unknown Sample	18.1623	18.19	0.1545	-	ythdf2
G8	S I	SYBR GREEN	H-48	Unknown Sample	18.2602	18.19	0.1545	-	ythdf2
G9	S I	SYBR GREEN	H-6	Unknown Sample	17.7632	18.0427	0.6463	-	ythdf2
G10	S I	SYBR GREEN	H-6	Unknown Sample	17.6052	18.0427	0.6463	-	ythdf2
G11	S I	SYBR GREEN	H-6	Unknown Sample	17.7986	18.0427	0.6463	-	ythdf2
G12	S I	SYBR GREEN	H-6	Unknown Sample	19.0039	18.0427	0.6463	-	ythdf2
Graph

## Sheet: Dissociation
Data
Well	Subset Id	Reporter	Sample Name	Gene	Tm1	Tm2
D1	S I	SYBR GREEN	NC	actin	83.5459	-
D2	S I	SYBR GREEN	NC	actin	83.3976	-
D3	S I	SYBR GREEN	NC	actin	83.4395	-
D4	S I	SYBR GREEN	NC	actin	83.5985	-
D9	S I	SYBR GREEN	H-16	actin	82.9744	-
D10	S I	SYBR GREEN	H-16	actin	83.1703	-
D11	S I	SYBR GREEN	H-16	actin	83.1174	-
D12	S I	SYBR GREEN	H-16	actin	83.1	-
E1	S I	SYBR GREEN	H-24	actin	-	-
E2	S I	SYBR GREEN	H-24	actin	83.3963	92.3774
E3	S I	SYBR GREEN	H-24	actin	83.4489	-
E4	S I	SYBR GREEN	H-24	actin	83.4646	-
E5	S I	SYBR GREEN	H-48	actin	83.4787	-
E6	S I	SYBR GREEN	H-48	actin	83.5632	-
E7	S I	SYBR GREEN	H-48	actin	80.9759	-
E8	S I	SYBR GREEN	H-48	actin	-	-
E9	S I	SYBR GREEN	H-6	actin	82.9595	-
E10	S I	SYBR GREEN	H-6	actin	82.8869	-
E11	S I	SYBR GREEN	H-6	actin	82.9682	-
E12	S I	SYBR GREEN	H-6	actin	82.982	-
F1	S I	SYBR GREEN	NC	ythdf2	81.1461	-
F2	S I	SYBR GREEN	NC	ythdf2	80.7675	-
F3	S I	SYBR GREEN	NC	ythdf2	81.4751	-
F4	S I	SYBR GREEN	NC	ythdf2	80.9022	-
F9	S I	SYBR GREEN	H-16	ythdf2	80.9617	-
F10	S I	SYBR GREEN	H-16	ythdf2	80.8234	-
F11	S I	SYBR GREEN	H-16	ythdf2	80.735	-
F12	S I	SYBR GREEN	H-16	ythdf2	80.4707	-
G1	S I	SYBR GREEN	H-24	ythdf2	81.4598	-
G2	S I	SYBR GREEN	H-24	ythdf2	81.3766	-
G3	S I	SYBR GREEN	H-24	ythdf2	81.3235	-
G4	S I	SYBR GREEN	H-24	ythdf2	81.2731	-
G5	S I	SYBR GREEN	H-48	ythdf2	80.9655	-
G6	S I	SYBR GREEN	H-48	ythdf2	80.8649	-
G7	S I	SYBR GREEN	H-48	ythdf2	81.0194	-
G8	S I	SYBR GREEN	H-48	ythdf2	81.079	-
G9	S I	SYBR GREEN	H-6	ythdf2	82.932	-
G10	S I	SYBR GREEN	H-6	ythdf2	80.4411	-
G11	S I	SYBR GREEN	H-6	ythdf2	80.6762	-
G12	S I	SYBR GREEN	H-6	ythdf2	80.7058	-
Rn Curve
-(di/dt) Curve

## Sheet: Delta Delta Ct
Subset Id	Control Group	Reference Gene
Table of Original Data
Well	Subset Id	Sample Name	Gene	Reporter	Ct
	D1	S I	NC	actin	SYBR GREEN	12.8978
	D2	S I	NC	actin	SYBR GREEN	12.31
	D3	S I	NC	actin	SYBR GREEN	13.2021
	D4	S I	NC	actin	SYBR GREEN	12.4396
	D9	S I	H-16	actin	SYBR GREEN	13.5337
	D10	S I	H-16	actin	SYBR GREEN	13.3548
	D11	S I	H-16	actin	SYBR GREEN	13.5828
	D12	S I	H-16	actin	SYBR GREEN	13.8263
	E1	S I	H-24	actin	SYBR GREEN	0
	E2	S I	H-24	actin	SYBR GREEN	14.1381
	E3	S I	H-24	actin	SYBR GREEN	13.8783
	E4	S I	H-24	actin	SYBR GREEN	13.6808
	E5	S I	H-48	actin	SYBR GREEN	15.104
	E6	S I	H-48	actin	SYBR GREEN	15.0377
	E7	S I	H-48	actin	SYBR GREEN	15.0653
	E8	S I	H-48	actin	SYBR GREEN	0
	E9	S I	H-6	actin	SYBR GREEN	13.2589
	E10	S I	H-6	actin	SYBR GREEN	13.6625
	E11	S I	H-6	actin	SYBR GREEN	13.5696
	E12	S I	H-6	actin	SYBR GREEN	13.66
	F1	S I	NC	ythdf2	SYBR GREEN	18.0534
	F2	S I	NC	ythdf2	SYBR GREEN	18.2558
	F3	S I	NC	ythdf2	SYBR GREEN	17.0846
	F4	S I	NC	ythdf2	SYBR GREEN	17.205
	F9	S I	H-16	ythdf2	SYBR GREEN	17.5875
	F10	S I	H-16	ythdf2	SYBR GREEN	17.4986
	F11	S I	H-16	ythdf2	SYBR GREEN	17.1936
	F12	S I	H-16	ythdf2	SYBR GREEN	18.4568
	G1	S I	H-24	ythdf2	SYBR GREEN	18.4279
	G2	S I	H-24	ythdf2	SYBR GREEN	17.4949
	G3	S I	H-24	ythdf2	SYBR GREEN	17.3974
	G4	S I	H-24	ythdf2	SYBR GREEN	17.4839
	G5	S I	H-48	ythdf2	SYBR GREEN	18.349
	G6	S I	H-48	ythdf2	SYBR GREEN	17.9885
	G7	S I	H-48	ythdf2	SYBR GREEN	18.1623
	G8	S I	H-48	ythdf2	SYBR GREEN	18.2602
	G9	S I	H-6	ythdf2	SYBR GREEN	17.7632
	G10	S I	H-6	ythdf2	SYBR GREEN	17.6052
	G11	S I	H-6	ythdf2	SYBR GREEN	17.7986
	G12	S I	H-6	ythdf2	SYBR GREEN	19.0039
Table of RQ
Subset Id	Control	Delta Ct	Sample	Target Gene	Delta Ct	DD Ct	RQ

## Sheet: Sheet2
组织名称	编号	基因CT值	内参CT值	内参平均值	C-E	F最大平均	F-G	函数POWER	I平均值	函数STDEV
NC		18.0534	12.8978	12.7124	5.34103	4.93732	0.4037	0.755917	1.06335	0.416912
NC		18.2558	12.31	12.7124	5.54343	4.93732	0.6061	0.65697
NC		17.0846	13.2021	12.7124	4.37222	4.93732	-0.5651	1.47949
NC		17.205	12.4396	12.7124	4.49262	4.93732	-0.4447	1.36103
				12.7124		4.93732
H-6		17.7632	13.2589	13.5377	4.22545	4.93732	-0.711875	1.63793	1.68789	0.12253
H-6		17.6052	13.6625	13.5377	4.06745	4.93732	-0.869875	1.8275
H-6		17.7986	13.5696	13.5377	4.26085	4.93732	-0.676475	1.59823
H-6			13.66	13.5377		4.93732
				13.5377		4.93732
H-16		17.5875	13.5337	13.5744	4.0131	4.93732	-0.924225	1.89766	2.13645	0.314968
H-16		17.4986	13.3548	13.5744	3.9242	4.93732	-1.01313	2.01828
H-16		17.1936	13.5828	13.5744	3.6192	4.93732	-1.31813	2.49342
H-16			13.8263	13.5744		4.93732
				13.5744		4.93732
H-24		17.4949	14.1381	13.8991	3.59583	4.93732	-1.34149	2.53413	2.59966	0.0971816
H-24		17.3974	13.8783	13.8991	3.49833	4.93732	-1.43899	2.71131
H-24		17.4839	13.6808	13.8991	3.58483	4.93732	-1.35249	2.55353
H-24				13.8991		4.93732
				13.8991		4.93732
H-48		18.349	15.104	15.069	3.28	4.93732	-1.65733	3.15431	3.59805	0.447761
H-48		17.9885	15.0377	15.069	2.9195	4.93732	-2.01783	4.04973
H-48		18.1623	15.0653	15.069	3.0933	4.93732	-1.84403	3.5901
H-48		18.2602		15.069		4.93732
	5			15.069		4.93732
