# Supplementary material for: Hypoxia-mediated YTHDF2 overexpression promotes lung squamous cell carcinoma progression by activation of the mTOR/AKT axis
Source: Cancer Cell Int. 2022 Jan 7;22:13. doi: 10.1186/s12935-021-02368-y (PMC8742419; doi:10.1186/s12935-021-02368-y)
Supplement: Supplementary file 3 — Additional file 3. Hypoxia-RT-qPCR-SK-MES-1. [file 12935_2021_2368_MOESM3_ESM.xls]

## Sheet: Protocol&Plate
Experiment Information
Name	P_211028
Date	44497
Operator	admin
Location	F:\Funglyn\FTC-3000\experiments\admin
Template	F:\Funglyn\FTC-3000\templates\SYBR Green 两步法.tmt
Tips
Protocol
Stage:Hold Cycles:1
Target	Hold(H:M:S)	Ramp Rate(C/s)	Touch Down	Multiple Temperature(C)	Singnal Acq.
95	0.416667
Stage:Cycles Cycles:40
Target	Hold(H:M:S)	Ramp Rate(C/s)	Touch Down	Multiple Temperature(C)	Singnal Acq.
95	0.0104167
60	0.0416667				TRUE
Stage:Dissociation Cycles:1
Target	Hold(H:M:S)	Ramp Rate(C/s)	Touch Down	Multiple Temperature(C)	Singnal Acq.
94	0.0625
60	0.125	0.1
94	0.00694444				TRUE
Plate
Well	Reporter	Subset ID	Sample Name	Gene	Sample Type	Quantity
D1	SYBR GREEN	S I	H-6	actin	Unknown Sample
D2	SYBR GREEN	S I	H-6	actin	Unknown Sample
D3	SYBR GREEN	S I	H-6	actin	Unknown Sample
D4	SYBR GREEN	S I	H-6	actin	Unknown Sample
D5	SYBR GREEN	S I	NC	actin	Unknown Sample
D6	SYBR GREEN	S I	NC	actin	Unknown Sample
D7	SYBR GREEN	S I	NC	actin	Unknown Sample
D8	SYBR GREEN	S I	NC	actin	Unknown Sample
E1	SYBR GREEN	S I	H-16	actin	Unknown Sample
E2	SYBR GREEN	S I	H-16	actin	Unknown Sample
E3	SYBR GREEN	S I	H-16	actin	Unknown Sample
E4	SYBR GREEN	S I	H-16	actin	Unknown Sample
E5	SYBR GREEN	S I	H-24	actin	Unknown Sample
E6	SYBR GREEN	S I	H-24	actin	Unknown Sample
E7	SYBR GREEN	S I	H-24	actin	Unknown Sample
E8	SYBR GREEN	S I	H-24	actin	Unknown Sample
F1	SYBR GREEN	S I	H-6	ythdf2	Unknown Sample
F2	SYBR GREEN	S I	H-6	ythdf2	Unknown Sample
F3	SYBR GREEN	S I	H-6	ythdf2	Unknown Sample
F4	SYBR GREEN	S I	H-6	ythdf2	Unknown Sample
F5	SYBR GREEN	S I	NC	ythdf2	Unknown Sample
F6	SYBR GREEN	S I	NC	ythdf2	Unknown Sample
F7	SYBR GREEN	S I	NC	ythdf2	Unknown Sample
F8	SYBR GREEN	S I	NC	ythdf2	Unknown Sample
G1	SYBR GREEN	S I	H-16	ythdf2	Unknown Sample
G2	SYBR GREEN	S I	H-16	ythdf2	Unknown Sample
G3	SYBR GREEN	S I	H-16	ythdf2	Unknown Sample
G4	SYBR GREEN	S I	H-16	ythdf2	Unknown Sample
G5	SYBR GREEN	S I	H-24	ythdf2	Unknown Sample
G6	SYBR GREEN	S I	H-24	ythdf2	Unknown Sample
G7	SYBR GREEN	S I	H-24	ythdf2	Unknown Sample
G8	SYBR GREEN	S I	H-24	ythdf2	Unknown Sample
H1	SYBR GREEN	S I	H-48	actin	Unknown Sample
H2	SYBR GREEN	S I	H-48	actin	Unknown Sample
H3	SYBR GREEN	S I	H-48	actin	Unknown Sample
H4	SYBR GREEN	S I	H-48	actin	Unknown Sample
H5	SYBR GREEN	S I	H-48	ythdf2	Unknown Sample
H6	SYBR GREEN	S I	H-48	ythdf2	Unknown Sample
H7	SYBR GREEN	S I	H-48	ythdf2	Unknown Sample
H8	SYBR GREEN	S I	H-48	ythdf2	Unknown Sample

## Sheet: Data&Graph
Data
Well	Subset ID	Reporter	S_Name	S_Type	Ct	Mean Ct	StdDev Ct	Quantity	Gene
D1	S I	SYBR GREEN	H-6	Unknown Sample	13.034	12.7095	0.2219	-	actin
D2	S I	SYBR GREEN	H-6	Unknown Sample	12.6228	12.7095	0.2219	-	actin
D3	S I	SYBR GREEN	H-6	Unknown Sample	12.648	12.7095	0.2219	-	actin
D4	S I	SYBR GREEN	H-6	Unknown Sample	12.5331	12.7095	0.2219	-	actin
D5	S I	SYBR GREEN	NC	Unknown Sample	12.882	12.6969	0.2091	-	actin
D6	S I	SYBR GREEN	NC	Unknown Sample	12.4888	12.6969	0.2091	-	actin
D7	S I	SYBR GREEN	NC	Unknown Sample	12.545	12.6969	0.2091	-	actin
D8	S I	SYBR GREEN	NC	Unknown Sample	12.8718	12.6969	0.2091	-	actin
E1	S I	SYBR GREEN	H-16	Unknown Sample	-	9.9916	6.6625	-	actin
E2	S I	SYBR GREEN	H-16	Unknown Sample	13.369	9.9916	6.6625	-	actin
E3	S I	SYBR GREEN	H-16	Unknown Sample	13.4643	9.9916	6.6625	-	actin
E4	S I	SYBR GREEN	H-16	Unknown Sample	13.1331	9.9916	6.6625	-	actin
E5	S I	SYBR GREEN	H-24	Unknown Sample	13.7465	13.6316	0.1596	-	actin
E6	S I	SYBR GREEN	H-24	Unknown Sample	13.3996	13.6316	0.1596	-	actin
E7	S I	SYBR GREEN	H-24	Unknown Sample	13.655	13.6316	0.1596	-	actin
E8	S I	SYBR GREEN	H-24	Unknown Sample	13.7254	13.6316	0.1596	-	actin
F1	S I	SYBR GREEN	H-6	Unknown Sample	18.4533	17.9607	0.503	-	ythdf2
F2	S I	SYBR GREEN	H-6	Unknown Sample	18.3318	17.9607	0.503	-	ythdf2
F3	S I	SYBR GREEN	H-6	Unknown Sample	17.5821	17.9607	0.503	-	ythdf2
F4	S I	SYBR GREEN	H-6	Unknown Sample	17.4754	17.9607	0.503	-	ythdf2
F5	S I	SYBR GREEN	NC	Unknown Sample	18.1462	18.3931	0.2112	-	ythdf2
F6	S I	SYBR GREEN	NC	Unknown Sample	18.6614	18.3931	0.2112	-	ythdf2
F7	S I	SYBR GREEN	NC	Unknown Sample	18.3997	18.3931	0.2112	-	ythdf2
F8	S I	SYBR GREEN	NC	Unknown Sample	18.3652	18.3931	0.2112	-	ythdf2
G1	S I	SYBR GREEN	H-16	Unknown Sample	18.9166	18.2749	0.4511	-	ythdf2
G2	S I	SYBR GREEN	H-16	Unknown Sample	18.2342	18.2749	0.4511	-	ythdf2
G3	S I	SYBR GREEN	H-16	Unknown Sample	17.8834	18.2749	0.4511	-	ythdf2
G4	S I	SYBR GREEN	H-16	Unknown Sample	18.0652	18.2749	0.4511	-	ythdf2
G5	S I	SYBR GREEN	H-24	Unknown Sample	18.549	18.2961	0.2005	-	ythdf2
G6	S I	SYBR GREEN	H-24	Unknown Sample	18.162	18.2961	0.2005	-	ythdf2
G7	S I	SYBR GREEN	H-24	Unknown Sample	18.111	18.2961	0.2005	-	ythdf2
G8	S I	SYBR GREEN	H-24	Unknown Sample	18.3626	18.2961	0.2005	-	ythdf2
H1	S I	SYBR GREEN	H-48	Unknown Sample	12.7266	13.0629	0.2708	-	actin
H2	S I	SYBR GREEN	H-48	Unknown Sample	13.1888	13.0629	0.2708	-	actin
H3	S I	SYBR GREEN	H-48	Unknown Sample	13.3537	13.0629	0.2708	-	actin
H4	S I	SYBR GREEN	H-48	Unknown Sample	12.9823	13.0629	0.2708	-	actin
H5	S I	SYBR GREEN	H-48	Unknown Sample	17.3687	13.2063	8.8069	-	ythdf2
H6	S I	SYBR GREEN	H-48	Unknown Sample	17.8975	13.2063	8.8069	-	ythdf2
H7	S I	SYBR GREEN	H-48	Unknown Sample	17.5589	13.2063	8.8069	-	ythdf2
H8	S I	SYBR GREEN	H-48	Unknown Sample	-	13.2063	8.8069	-	ythdf2
Graph

## Sheet: Dissociation
Data
Well	Subset Id	Reporter	Sample Name	Gene	Tm1	Tm2
D1	S I	SYBR GREEN	H-6	actin	83.6759	-
D2	S I	SYBR GREEN	H-6	actin	83.7454	-
D3	S I	SYBR GREEN	H-6	actin	83.5871	-
D4	S I	SYBR GREEN	H-6	actin	83.6253	-
D5	S I	SYBR GREEN	NC	actin	83.544	-
D6	S I	SYBR GREEN	NC	actin	83.6642	-
D7	S I	SYBR GREEN	NC	actin	83.7263	-
D8	S I	SYBR GREEN	NC	actin	83.7738	-
E1	S I	SYBR GREEN	H-16	actin	-	-
E2	S I	SYBR GREEN	H-16	actin	83.3963	-
E3	S I	SYBR GREEN	H-16	actin	83.4489	-
E4	S I	SYBR GREEN	H-16	actin	83.4646	-
E5	S I	SYBR GREEN	H-24	actin	83.1106	-
E6	S I	SYBR GREEN	H-24	actin	82.9941	-
E7	S I	SYBR GREEN	H-24	actin	83.1558	-
E8	S I	SYBR GREEN	H-24	actin	83.2686	-
F1	S I	SYBR GREEN	H-6	ythdf2	80.8254	-
F2	S I	SYBR GREEN	H-6	ythdf2	81.0883	-
F3	S I	SYBR GREEN	H-6	ythdf2	81.1543	-
F4	S I	SYBR GREEN	H-6	ythdf2	81.223	-
F5	S I	SYBR GREEN	NC	ythdf2	81.3151	-
F6	S I	SYBR GREEN	NC	ythdf2	81.2552	-
F7	S I	SYBR GREEN	NC	ythdf2	80.7705	-
F8	S I	SYBR GREEN	NC	ythdf2	80.5832	-
G1	S I	SYBR GREEN	H-16	ythdf2	81.1861	-
G2	S I	SYBR GREEN	H-16	ythdf2	81.1684	-
G3	S I	SYBR GREEN	H-16	ythdf2	81.0977	-
G4	S I	SYBR GREEN	H-16	ythdf2	81.0702	-
G5	S I	SYBR GREEN	H-24	ythdf2	83.2772	-
G6	S I	SYBR GREEN	H-24	ythdf2	83.2514	-
G7	S I	SYBR GREEN	H-24	ythdf2	80.1897	-
G8	S I	SYBR GREEN	H-24	ythdf2	80.7989	-
H1	S I	SYBR GREEN	H-48	actin	82.7402	-
H2	S I	SYBR GREEN	H-48	actin	82.6522	-
H3	S I	SYBR GREEN	H-48	actin	82.8176	-
H4	S I	SYBR GREEN	H-48	actin	82.9411	-
H5	S I	SYBR GREEN	H-48	ythdf2	82.9283	-
H6	S I	SYBR GREEN	H-48	ythdf2	82.8708	-
H7	S I	SYBR GREEN	H-48	ythdf2	82.9237	-
H8	S I	SYBR GREEN	H-48	ythdf2	-	-
Rn Curve
-(di/dt) Curve

## Sheet: Delta Delta Ct
Subset Id	Control Group	Reference Gene
Table of Original Data
Well	Subset Id	Sample Name	Gene	Reporter	Ct
	D1	S I	H-6	actin	SYBR GREEN	13.034
	D2	S I	H-6	actin	SYBR GREEN	12.6228
	D3	S I	H-6	actin	SYBR GREEN	12.648
	D4	S I	H-6	actin	SYBR GREEN	12.5331
	D5	S I	NC	actin	SYBR GREEN	12.882
	D6	S I	NC	actin	SYBR GREEN	12.4888
	D7	S I	NC	actin	SYBR GREEN	12.545
	D8	S I	NC	actin	SYBR GREEN	12.8718
	E1	S I	H-16	actin	SYBR GREEN	0
	E2	S I	H-16	actin	SYBR GREEN	13.369
	E3	S I	H-16	actin	SYBR GREEN	13.4643
	E4	S I	H-16	actin	SYBR GREEN	13.1331
	E5	S I	H-24	actin	SYBR GREEN	13.7465
	E6	S I	H-24	actin	SYBR GREEN	13.3996
	E7	S I	H-24	actin	SYBR GREEN	13.655
	E8	S I	H-24	actin	SYBR GREEN	13.7254
	F1	S I	H-6	ythdf2	SYBR GREEN	18.4533
	F2	S I	H-6	ythdf2	SYBR GREEN	18.3318
	F3	S I	H-6	ythdf2	SYBR GREEN	17.5821
	F4	S I	H-6	ythdf2	SYBR GREEN	17.4754
	F5	S I	NC	ythdf2	SYBR GREEN	18.1462
	F6	S I	NC	ythdf2	SYBR GREEN	18.6614
	F7	S I	NC	ythdf2	SYBR GREEN	18.3997
	F8	S I	NC	ythdf2	SYBR GREEN	18.3652
	G1	S I	H-16	ythdf2	SYBR GREEN	18.9166
	G2	S I	H-16	ythdf2	SYBR GREEN	18.2342
	G3	S I	H-16	ythdf2	SYBR GREEN	17.8834
	G4	S I	H-16	ythdf2	SYBR GREEN	18.0652
	G5	S I	H-24	ythdf2	SYBR GREEN	18.549
	G6	S I	H-24	ythdf2	SYBR GREEN	18.162
	G7	S I	H-24	ythdf2	SYBR GREEN	18.111
	G8	S I	H-24	ythdf2	SYBR GREEN	18.3626
	H1	S I	H-48	actin	SYBR GREEN	12.7266
	H2	S I	H-48	actin	SYBR GREEN	13.1888
	H3	S I	H-48	actin	SYBR GREEN	13.3537
	H4	S I	H-48	actin	SYBR GREEN	12.9823
	H5	S I	H-48	ythdf2	SYBR GREEN	17.3687
	H6	S I	H-48	ythdf2	SYBR GREEN	17.8975
	H7	S I	H-48	ythdf2	SYBR GREEN	17.5589
	H8	S I	H-48	ythdf2	SYBR GREEN	0
Table of RQ
Subset Id	Control	Delta Ct	Sample	Target Gene	Delta Ct	DD Ct	RQ

## Sheet: Sheet2
组织名称	编号	基因CT值	内参CT值	内参平均值	C-E	F最大平均	F-G	函数POWER	I平均值	函数STDEV
NC		18.1462	12.882	12.6969	5.4493	5.69623	-0.246925	1.18668	1.008	0.145818
NC		18.6614	12.4888	12.6969	5.9645	5.69623	0.268275	0.830312
NC		18.3997	12.545	12.6969	5.7028	5.69623	0.006575	0.995453
NC		18.3652	12.8718	12.6969	5.6683	5.69623	-0.027925	1.01954
				12.6969		5.69623
H-6		18.4533	13.034	12.7095	5.74382	5.69623	0.0476	0.967545	1.4239	0.482327
H-6		18.3318	12.6228	12.7095	5.62233	5.69623	-0.0739	1.05256
H-6		17.5821	12.648	12.7095	4.87263	5.69623	-0.8236	1.76982
H-6		17.4754	12.5331	12.7095	4.76593	5.69623	-0.9303	1.90567
				12.7095		5.69623
H-16		18.9166	13.369	13.3221	5.59447	5.69623	-0.101758	1.07308	1.73185	0.480049
H-16		18.2342	13.4643	13.3221	4.91207	5.69623	-0.784158	1.72209
H-16		17.8834	13.1331	13.3221	4.56127	5.69623	-1.13496	2.19612
H-16		18.0652		13.3221	4.74307	5.69623	-0.953158	1.93611
				13.3221		5.69623
H-24		18.549	13.7465	13.6316	4.91737	5.69623	-0.77885	1.71576	2.05905	0.279107
H-24		18.162	13.3996	13.6316	4.53037	5.69623	-1.16585	2.24365
H-24		18.111	13.655	13.6316	4.47938	5.69623	-1.21685	2.32439
H-24		18.3626	13.7254	13.6316	4.73098	5.69623	-0.96525	1.9524
				13.6316		5.69623
H-48		17.3687	12.7266	13.0628	4.30585	5.69623	-1.39037	2.62147	2.24539	0.404765
H-48		17.8975	13.1888	13.0628	4.83465	5.69623	-0.861575	1.81702
H-48		17.5589	13.3537	13.0628	4.49605	5.69623	-1.20017	2.29768
H-48		-	12.9823	13.0628		5.69623
	5			13.0628		5.69623
