# Supplementary material for: Hypoxia-mediated YTHDF2 overexpression promotes lung squamous cell carcinoma progression by activation of the mTOR/AKT axis
Source: Cancer Cell Int. 2022 Jan 7;22:13. doi: 10.1186/s12935-021-02368-y (PMC8742419; doi:10.1186/s12935-021-02368-y)
Supplement: Supplementary file 4 — Additional file 4. The clinicopathological characteristics of LUSC. [file 12935_2021_2368_MOESM4_ESM.xlsx]

## Sheet: 详细信息
芯粒位置	组织类型	病理号	性别	年龄	病理分级	T	N	M	TNM分期	TNM分期	肿瘤病理类型	肿瘤部位	肿瘤大小	原病理结果	主诉	吸烟史	家族史	检查淋巴结个数	肿瘤转移淋巴结个数	手术方案	是否放化疗（0为无，1为是）	放化疗方案	是否转移（0为无，1为是）	住院时间	手术时间	随访时间	死亡时间	生存情况（0为生存；1为去世）	生存期（月）		组化评分
A2	癌	ZHFL002	男	55	Ⅱ级	T2	N1	M0	T2N1M0	IIB	鳞状细胞癌	（左肺上叶）	4×4×4cm	（左肺上叶）鳞癌Ⅱ级，肿物大小4×4×4cm，伴有大量坏死，支气管切缘未见癌浸润，“胸膜”、“左上纵隔”、“肺动脉”及“左肺门”淋巴结内均见转移癌（0/3、0/3、0/2、1/8）。		吸烟20年	无	18	1		0		0	2011-05-15		2018-07-25		0	86	A2	90.7267	B2	92.232		A2	73.453	B2	102.776
A3	癌	ZHFL003	男	38	Ⅱ级	T2	N1	M0	T2N2M0，可见脉管瘤栓，支气管切缘外软组织内可见少许癌残存。	IIB	中心型鳞状细胞癌	右肺中、下叶及区域淋巴结	4.0cm×4.0cm×4.0cm	（右肺中、下叶及区域淋巴结） 肺中心型鳞状细胞癌Ⅱ级，肿物大小4.0cm×4.0cm×4.0cm，累及叶、段支气管及脏层胸膜，可见脉管瘤栓，支气管切缘外软组织内可见少许癌残存。 淋巴结内转移癌（1/4）。 （隆突）0/3 肺门1/1		无	无	4	1		1	方案不详	0	2013-04-08		2016-07-17	2016-04-30	1	36	A3	110.946	B3	128.725		A3	108.024	B3	61.7975
A4	癌	ZHFL004	男	76	Ⅱ	T1	N1	M0	T1N1M0，支气管切缘）见有癌	IIB	中央型鳞状细胞癌	（右肺上叶）	2.5cm×2cm×2cm	（右肺上叶）中央型鳞状细胞癌Ⅱ级，肿物大小2.5cm×2cm×2cm。支气管切缘见有癌。淋巴结内见有转移癌（2/13）。 （上腔静脉后）1/1 肺门 1/6 （隆突下）0/5 （主肺动脉窗）0/1		吸烟30年，每次20支	无	13	2		1	方案不详	0	2006-11-13		2009-12-12	2008-12-30	1	25	A4	115.875	B4	103.855		A4	116.256	B4	29.0138
A6	癌	ZHFL006	男	66	Ⅱ	T1	N2	M0	T1N2M0	IIIA	中央型鳞状细胞癌	(左)肺(上叶)	3cm×3cm×3cm	(左)肺(上叶)中央型鳞状细胞癌Ⅱ级，伴小细胞未分化癌，肿物大小3cm×3cm×3cm.送检支气管切缘未见癌。（下肺韧带淋巴结、主肺动脉窗淋巴结、前上纵隔淋巴结）均未见转移癌，分别为（0/1，1/4，0/1）.(隆突下淋巴结，肺门淋巴结)见有转移癌，分别为(2/4，1/3).		吸烟30年，每天40支	无	13	4		0		0	2008-05-02		2013-07-13	2008-10-15	1	5	A6	155.876	B6	142.383		A6	161.82	B6	163.144
A7	癌	ZHFL007	男	73	Ⅱ	T2	N0	M0	T2N0M0	IB	周围型鳞状细胞癌	左肺上叶	3.5cm×3cm×3cm	左肺上叶周围型鳞状细胞癌Ⅱ级，部分区域呈腺样分化，肿物大小3.5cm×3cm×3cm，累及肺膜，伴有大片坏死及淋巴细胞反应。支气管切缘及“送检上切缘”未见癌。肺门淋巴结及（右下肺静脉旁）淋巴结内未见转移癌，分别为（0/5、0/2）。		无	无	7	0		0		0	2008-05-06		2013-05-13	2010-02-24	1	21	A7	131.951	B7	123.252		A7	121.404	B7	154.856
A8	癌	ZHFL008	女	71	Ⅱ	T2	N0	M0	T2N0M0	IB	中央型鳞状细胞癌	左肺	2cm×2cm×1.5cm	左肺中央型鳞状细胞癌Ⅱ，肿物大小约2cm×2cm×1.5cm，可见大片坏死及淋巴细胞反应。支气管切缘未见癌。送检（肺门淋巴结、下肺韧带旁淋巴结）内均未见转移癌，分别为（0/4、0/2）。		吸烟20年	无	6	0		0		0	2008-05-02		2013-09-13		0	64	A8	131.188	B8	84.8263		A8	99.4987	B8	97.1238
A9	癌	ZHFL009	男	55	Ⅱ	T1	N1	M0	T1N1M0	IIA	鳞状细胞癌	（左肺上叶）	2.5cm×2.5cm×2cm	（左肺上叶）鳞状细胞癌Ⅱ级，伴较多淋巴细胞反应，肿物大小2.5cm×2.5cm×2cm。，脉管内见有癌栓。支气管切缘未见癌。淋巴结转移癌（1/10）。 （第五组）0/2 （第九组）0/3 （第十组）0/1 肺门1/4;		无	无	10	1		0		0	2010-06-21		2015-07-02	2012-12-12	1	29	A9	171.15	B9	121.018		A9	167.726	B9	182.725
A11	癌	ZHFL011	男	72	Ⅱ	T3	N1	M0	T3N1M0	IIIA	鳞状细胞癌	（左肺下叶）	7cm×5cm×3cm	（左肺下叶）鳞状细胞癌Ⅱ级，肿物大小分别为7cm×5cm×3cm。		无	无	11	1		1	方案不详	0	2008-10-27		2013-10-16	2009-05-08	1	6	A11	131.164	B11	133.867		A11	77.9932	B11	166.402
A13	癌	ZHFL013	男	67	Ⅲ级	T3	N1	M0	T3N1M0	IIIA	鳞状细胞癌	（左肺上叶）	7cm×5cm×7cm	（左肺上叶）鳞状细胞癌Ⅲ级，伴有坏死，肿物大小7cm×5cm×7cm。支气管切缘未见癌。肺门淋巴结内见转移癌（2/3)。		吸烟35年，每天40支	无	3	2		1	方案不详	0	2008-12-02		2013-12-16	2010-01-10	1	13	A13	140.514	B13	120.808		A13	160.132	B13	176.288
A14	癌	ZHFL014	男	63	Ⅰ	T2	N1	M0	T2N1M0	IIB	鳞状细胞癌	（左）肺	4cm×3.5cm×4cm	（左）肺鳞状细胞癌Ⅰ-Ⅱ级，肿物大小4cm×3.5cm×4cm，伴大量坏死。支气管切缘未见癌。淋巴结内见转移癌（1/11)。 主肺动脉窗0/1 隆突0/3 肺门1/7;		吸烟20年	无	11	1		1	方案不详	0	2009-02-25		2014-07-27	2011-11-26	1	33	A14	129.285	B14	91.262		A14	174.036	B14	134.156
A15	癌	ZHFL015	男	46	Ⅱ级	T2b	N1	M0	T2bN1M0	IIB	鳞状细胞癌	（右）肺上叶	5cm×3cm×2.5cm	（右）肺上叶鳞状细胞癌Ⅱ级，伴有腺癌分化，肿物大小5cm×3cm×2.5cm。支气管切缘未见癌。淋巴结内见转移癌（3/12）。 (隆突）0/3 (上纵隔）0/2 肺门 3/7;		吸烟10年，每天3支	无	12	3		1	方案不详	0	2011-12-26		2018-07-23	2012-08-15	1	7	A15	159.911	B15	61.961		A15	23.2138	B15	47.2187
C1	癌	ZHFL017	男	72	Ⅱ级	T1	N0	M0	T1N0M0	IA	鳞状细胞癌	（右）肺	2.5cm×2cm×2cm	（右）肺鳞状细胞癌Ⅱ级，肿物大小2.5cm×2cm×2cm。支气管切缘未见癌。淋巴结内未见转移癌。 （下肺韧带）0/1 (右上纵隔)0/4 (肺动脉旁)0/1 (下肺静脉旁)0/3 (上肺静脉旁)0/1 ;		无	无	10	0		0		0	2009-05-05		2014-08-30		0	63	C1	112.266	D1	91.2847		C1	21.7267	D1	37.3434
C2	癌	ZHFL018	男	78	Ⅱ	T3	N1	M0	T3N1M0	IIIA	鳞状细胞癌	（左）肺（舌叶）	7cm×7cm×6cm	（左）肺（舌叶）鳞状细胞癌Ⅱ级，肿物大小7cm×7cm×6cm，侵犯脏层胸膜。支气管断端未见癌。 淋巴结内见转移癌（1/11)。 主肺动脉窗0/1 隆突0/3 肺门1/7。		无	无	11	1		1	方案不详	0	2009-05-12		2014-08-30		0	63	C2	115.784	D2	88.2571		C2	84.1844	D2	51.8116
C3	癌	ZHFL019	男	56	Ⅱ级	T3	N1	M0	T3N1M0	IIIA	鳞状细胞癌	（右）肺下叶	6cm×4cm×3.5cm	（右）肺下叶鳞状细胞癌Ⅱ级，肿物大小6cm×4cm×3.5cm。支气管切缘未见癌。淋巴结内见有转移癌（2/9)。 （隆突）0/3 (下肺静脉旁)0/2 肺门2/4 ;		吸烟30年，每天40支	无	9	2		1	方案不详	0	2009-05-15		2014-05-30	2011-07-30	1	26	C3	127.21	D3	104.474		C3	126.676	D3	62.628
C4	癌	ZHFL020	男	43	Ⅱ级	T3	N1	M0	T3N1M0	IIIA	中央型鳞状细胞癌	（左）肺	7cm×5cm×4cm	（左）肺中央型鳞状细胞癌Ⅱ级，肿物大小7cm×5cm×4cm。气管切缘未见癌。淋巴结内见转移癌（1/17）。 （气管旁）0/2 肺门 1/5 （隆突）0/2 （下肺静脉旁）0/2 （上纵隔）0/2 (主肺动脉旁）0/5 ;		吸烟30年，每天30支，	无	17	1		0		0	2009-07-17		2014-09-30	2013-02-11	1	42	C4	111.127	D4	98.5461		C4	140.064	D4	78.9875
C5	癌	ZHFL021	男	63	Ⅲ级	T3	N0	M0	T3N0M0	IIB	鳞状细胞癌	（左）肺（下叶）	6.5cm×7cm×5.5cm	（左）肺（下叶）鳞状细胞癌Ⅲ级，肿物大小6.5cm×7cm×5.5cm，伴有大量坏死。支气管切缘未见癌。淋巴结内未见有转移癌（0/22)。送检（胸壁）内见纤维脂肪组织、炎细胞浸润，未见癌。 肺门0/5 （第5区）0/1 （下肺静脉旁）0/6 （左肺动脉旁）0/6 （隆突）0/4;		吸烟30年，每天40支	无	22	0		1	方案不详	0	2009-07-31		2014-12-30	2012-12-15	1	40	C5	110.876	D5	74.7851		C5	107.525	D5	126.748
C6	癌	ZHFL022	男	69	Ⅱ	T1	N0	M0	T1N0M0	IA	中央型鳞状细胞癌	（左）肺上叶	3cm×2cm×1.8cm	（左）肺上叶中央型鳞状细胞癌Ⅱ-Ⅲ级，肿物大小3cm×2cm×1.8cm，伴有大片坏死。支气管切缘未见癌。淋巴结内未见转移癌（0/12)。 （隆突下） 0/4 （下肺静脉旁） 0/1 肺门 0/2 （左肺动脉旁） 0/2 （左肺动脉窗） 0/3;		无	无	12	0		0		0	2009-08-10		2015-07-02		0	70	C6	82.1997	D6	81.3556		C6	153.54	D6	128.725
C7	癌	ZHFL023	男	55	Ⅰ	T2	N1	M0	T2N1M0	IIB	中央型鳞状细胞癌	（左）肺	4cm×4cm×3cm	（左）肺中央型鳞状细胞癌Ⅰ-Ⅱ级伴大片坏死，肿物大小4cm×4cm×3cm。侵及支气管软骨组织。（支气管）切缘未见癌。淋巴结内见转移癌（1/28)。 （主肺动脉窗）0/8 （生主动脉旁）0/12 （隆突）0/5 （下肺静脉旁）0/1 （肺门）1/2;		无	无	28	1		0		0	2009-10-15		2015-07-07		0	68	C7	139.11	D7	65.7133		C7	149.071	D7	102.637
C8	癌	ZHFL024	男	54	Ⅱ	T2	N0	M0	T2N0M0	IB	中央型鳞状细胞癌	（左）肺（上叶）	4.5cm×4cm×4.5cm	（左）肺（上叶）鳞状细胞癌Ⅱ-Ⅲ级，中央型，肿物大小4.5cm×4cm×4.5cm，侵犯支气管。支气管切缘未见癌。淋巴结内未见转移癌（0/22)。 肺门 0/2 （主肺动脉窗） 0/3 （上纵隔） 0/3 （隆突） 0/7 （下肺静脉旁） 0/7;		吸烟30年，每天15支	无	22	0		0		0	2009-10-16		2015-08-17		0	70	C8	74.5126	D8	44.4056		C8	128.313	D8	41.9639
C9	癌	ZHFL025	男	67	Ⅱ	T2a	N0	M0	T2aN0M0	IB	鳞状细胞癌	（左肺上叶）	4cm×4cm×3.5cm	（左肺上叶）鳞状细胞癌Ⅱ-Ⅲ级，肿物大小4cm×4cm×3.5cm。侵至脏层胸膜。支气管切缘未见癌。淋巴结内未见转移癌（0/16)。 （肺动脉旁）0/4 （肺动脉干淋巴结）0/1 （隆突）0/2 （下肺静脉旁）0/1 （主动脉窗淋巴结）0/4 （肺门淋巴结）0/4;		吸烟10年，每天3支	无	16	0		0		0	2009-12-02		2015-12-17	2015-10-28	1	70	C9	127.179	D9	66.9147		C9	136.981	D9	118.516
C10	癌	ZHFL026	男	57	Ⅲ级	T2	N0	M0	T2N0M0	IB	鳞状细胞癌	（左）肺（上叶）	4cm×3.5cm×3cm	（左）肺（上叶）鳞状细胞癌Ⅲ级，肿物大小4cm×3.5cm×3cm。支气管切缘未见癌。淋巴结内未见转移癌（0/10)。 肺门0/3 （左肺静脉旁）0/2 （下肺静脉旁）0/5;		无	无	10	0		0		0	2010-03-12		2015-12-17	2015-07-23	1	64	C10	108.778	D10	54.3558		C10	165.496	D10	41.2235
C11	癌	ZHFL027	男	64	Ⅲ级	T3	N1	M0	T3N1M0，脉管内瘤栓。支气管切缘见有癌	IIIA	低分化鳞状细胞癌	（左肺下叶）	7cm×6cm×5cm	·： （左肺下叶）低分化鳞状细胞癌伴有腺样分化，肿物大小约7cm×6cm×5cm，累及脏层胸膜，并可见有脉管内瘤栓。支气管切缘见有癌。 淋巴结内转移癌（0/4）。（下肺静脉旁）0/1 （肺门）2/2 （隆突）0/1 ;		吸烟10年，每天3支	无	8	2		0		0	2010-02-15		2015-01-02	2010-06-11	1	3	C11	146.39	D11	59.0409		C11	194.526	D11	115.786
C12	癌	ZHFL028	男	70	Ⅱ级	T3	N1	M0	T3N1M0	IIIA	中央型鳞状细胞癌	（左）肺（下）叶	6cm×4.5cm×5cm	（左）肺（下）叶中央型鳞状细胞癌Ⅱ级，肿物大小6cm×4.5cm×5cm，侵犯支气管壁。支气管切缘未见癌。淋巴结内转移癌（2/10)。 肺门 2/2 （主肺动脉窗） 0/7 （下肺韧带） 0/1;		无	无	10	2		1	方案不详	0	2010-04-12		2015-12-02	2012-11-13	1	31	C12	144.839	D12	82.5325		C12	84.2659	D12	111.603
C13	癌	ZHFL029	男	55	Ⅱ级	T1	N1	M0	T1N1M0	IIA	鳞状细胞癌	（右肺下叶）	2cm×1.5cm×1.5cm	（右肺下叶）鳞状细胞癌Ⅱ级，肿物大小2cm×1.5cm×1.5cm。支气管切缘未见癌。淋巴结内见转移癌（1/14）。 肺门1/6 下肺静脉旁0/1 隆突0/7 腔静脉后0;		吸烟20年	无	14	1		0			2010-04-12		2016-06-28		0	74	C13	142.806	D13	69.5605		C13	163.523	D13	177.908
C14	癌	ZHFL030	男	49	Ⅱ级	T1	N0	M0	T1N0M0	IA	鳞状细胞癌	（左）肺（上叶）	3cm×3cm×2.5cm	（左）肺（上叶）鳞状细胞癌Ⅱ级，肿物大小3cm×3cm×2.5cm，侵犯气管软骨组织。送检支气管切缘见有癌。淋巴结内未见转移癌（0/16)。（第1组）0/1 （第4组）0/3 （气管旁）0/5 （隆突）0/4 （第9组）0/1 （肺门）0/2;		无	无	16	0		0		0	2010-05-31		2015-01-02	2014-09-30	1	51	C14	135.28	D14	31.316		C14	179.104	D14	128.806
C15	癌	ZHFL031	男	64	Ⅱ级	T3	N0	M0	T3N0M0	IIB	鳞状细胞癌	（右肺下叶）	直径6.0cm	（右肺下叶）鳞状细胞癌Ⅱ级伴有大片坏死，肿物直径6.0cm，累及脏层胸膜。（支气管）切缘未见癌。淋巴结内未见转移癌（0/6） （肺门） 0/2 （隆突） 0/2 （下肺韧带） 0/2;		吸烟20年	无	6	0		1	方案不详	0	2008-07-19		2013-10-16		0	62	C15	24.542	D15	99.7428		C15	182.284	D15	150.105
C16	癌	ZHFL032	男	64	Ⅱ	T2	N0	M0	T2N0M0	IB	中心型鳞状细胞癌	（左）肺	4cm×3cm×1cm	（左）肺中心型鳞状细胞癌Ⅱ级，部分区域有腺样分化及大量淋巴细胞反应，肿物大小4cm×3cm×1cm。支气管切缘未见癌。淋巴结内未见转移癌（0/18)。 肺门0/6 （第六组）0/3 （第八组）0/4 （第九组）0/5 ;		无	无	18	0		0		0	2010-07-01		2016-01-20		0	66	C16	109.64	D16	68.0837		C16	145.666	D16	123.591
E1	癌	ZHFL033	女	83	Ⅲ级	T2	N1	M0	T2N1M0	IIB	鳞状细胞癌	（右）肺（上叶）	3.5cm×2.5cm×1.5cm	（右）肺（上叶）鳞状细胞癌Ⅲ级，肿物大小3.5cm×2.5cm×1.5cm。淋巴结内见转移癌（2/16)。 （2区上纵隔）0/5 （隆突）0/2 （腔静脉前）0/4 (下肺静脉旁）0/1 （4区）2/4;		吸烟30年，每次20支	无	16	2		1	方案不详	0	2010-07-19		2016-08-20	2012-07-18	1	23	E1	127.539	F1	94.9827		E1	91.8953	F1	91.5422
E2	癌	ZHFL034	男	65	Ⅲ级	T3	N1	M0	T3N1M0	IIIA	周围型鳞状细胞癌	（右）肺上叶	6cm×3cm×3cm	（右）肺上叶周围型鳞状细胞癌Ⅲ级，肿物大小6cm×3cm×3cm，侵及肺膜。支气管切缘未见癌。（隆突下淋巴结、下肺韧带旁、肺门淋巴结）内均未见转移癌，分别为（0/3、0/3、0/1），肺门淋巴结内见有转移癌（1/6）。		吸烟30年，每天20支	无	13	1		1	方案不详	0	2010-07-16		2016-07-20	2012-08-30	1	25	E2	120.094	F2	90.9414		E2	107.862	F2	70.0572
E3	癌	ZHFL035	男	62	Ⅱ级	T3	N1	M0	T3N1M0	IIIA	中央型鳞状细胞癌	（右）肺（下叶）	5cm×6cm×7cm	（右）肺（下叶）中央型鳞状细胞癌Ⅱ级，肿物大小5cm×6cm×7cm，伴有大片坏死，侵犯支气管壁。支气管切缘未见癌。肺门淋巴结内见有转移癌。（1/5);		吸烟30年，每天40支	无	5	1		1	方案不详	0	2010-07-16		2016-05-20	2011-03-21	1	8	E3	151.87	F3	136.002		E3	170.698	F3	168.238
E4	癌	ZHFL036	男	71	Ⅱ级	T2	N0	M0	T2N0M0	IB	鳞状细胞癌	（右肺下叶）	4cm×4cm×3cm	（右肺下叶）鳞状细胞癌Ⅱ级，肿物大小4cm×4cm×3cm。支气管切缘未见癌。淋巴结内未见转移癌（0/8)。肺门0/4 下肺韧带0/1 隆突0/3;		吸烟30年，每天15支	无	8	0		0		0	2010-07-29		2016-03-14		0	67	E4	123.204	F4	105.835		E4	132.087	F4	110.897
E5	癌	ZHFL037	男	62	Ⅱ级	T1	N2	M0	T1N2M0	IIIA	中央型鳞状细胞癌	（左）肺（下叶）	2cm×2cm×1.5cm	（左）肺（下叶）中央型鳞状细胞癌Ⅱ级，肿物大小2cm×2cm×1.5cm。侵犯软骨组织，支气管切缘未见癌。术中送检（隆突下）淋巴结见有转移癌（1/1），其余淋巴结未见转移癌（0/13）。 肺门0/5 术后送检（隆突下）0/3 （下肺旁）0/1 （主肺动脉窗）0/4;		无	无	14	1		1	方案不详	0	2010-08-27		2015-09-02		0	60	E5	143.195	F5	88.3221		E5	147.677	F5	117.391
E6	癌	ZHFL038	男	66	Ⅱ级	T1	N1	M0	T1N1M0	IIB	中央型鳞状细胞癌	（左）肺（下叶）	2cm×2cm×1cm	（左）肺（下叶）鳞状细胞癌Ⅱ级伴有炎细胞浸润，中央型，累及叶、段支气管，肿物大小2cm×2cm×1cm。支气管切缘见有少许异型上皮巢，疑癌。 淋巴结内转移癌（2/12)。 （气管根部）0/1，（隆突）0/1，（肺门）1/6，肺门1/4;		无	无	12	2		1	方案不详	0	2010-09-16		2016-09-02	2012-07-18	1	22	E6	108.858	F6	137.298		E6	140.357	F6	167.246
E7	癌	ZHFL039	男	59	Ⅱ级	T2	N2	M0	T2N2M0	IIIA	周围型鳞状细胞癌	（右）肺（上）叶	4.5cm×3.3cm×2.5cm	（右）肺（上）叶周围型鳞状细胞癌Ⅱ级，肿物大小4.5cm×3.3cm×2.5cm，伴有大量坏死。支气管切缘未见癌。淋巴结内见有转移癌（6/10)。 送检淋巴结 4/4 （未标记） 送检淋巴结 2/2 （标记不清） 肺门 0/4 （主肺动脉窗淋巴结）肿大融合，其内见有广泛转移癌。		吸烟30年，每次20支	无	10	6		1	方案不详	0	2011-03-19		2016-04-02	2012-03-30	1	12	E7	136.755	F7	105.909		E7	152.716	F7	145.855
E8	癌	ZHFL040	男	64	Ⅱ级	T3	N1	M0	T3N1M0	IIIA	鳞状细胞癌	（左）肺	6cm×5cm×5cm	（左）肺鳞状细胞癌Ⅱ-Ⅲ级伴大片坏死，肿物大小6cm×5cm×5cm，支气管切缘未见癌。淋巴结见有转移癌（1/18）。 （第5组）0/1 （第9组）0/1 （第11组）0/2 （第7组）0/6 （5区）0/6 肺门1/2 送检胸壁及胸骨旁组织均见有癌。		吸烟20年	无	18	1		1	方案不详	0	2011-03-22		2016-05-02	2011-10-30	1	7	E8	144.361	F8	104.128		E8	54.0528	F8	146.169
E9	癌	ZHFL041	男	63	Ⅱ级	T2a	N0	M0	T2aN0M0	IB	中央型鳞状细胞癌	（左）肺（下叶）	3.5cm×3cm×2.5cm	（左）肺（下叶）中央型鳞状细胞癌Ⅱ级，肿物大小3.5cm×3cm×2.5cm。送检（上切缘）内未见癌。淋巴结内未见转移癌（0/10)。 （肺门）0/7 （支气管旁）0 （肺动脉旁）0/3;		无	无	10	0		0		0	2011-03-24		2018-07-25		0	88	E9	127.259	F9	91.5976		E9	140.686	F9	84.1012
E10	癌	ZHFL042	男	63	Ⅰ级	T1	N1	M0	T1N1M0	IIA	中央型鳞状细胞癌	（右）肺（上叶）	2.5cm×2cm×2cm	（右）肺（上叶）中央型鳞状细胞癌Ⅰ-Ⅱ级，肿物位于支气管腔内菜花型，大小2.5cm×2cm×2cm，侵犯支气管软骨等深层组织。支气管切缘未见癌。 淋巴结内见转移癌（1/22）。 （隆突下）0/5，（肺门）1/4，（下肺韧带旁）0/1，（叶间）0/4，（中叶支气管旁）0/2，（腔静脉后气管旁）0/6。;	无明显诱因咳嗽，咳痰	无	无	22	1	右肺上叶袖状切除术+淋巴结清扫术	0		0	2002-03-08		2006-07-04	2004-05-31	1	26	E10	147.489	F10	76.8173		E10	166.201	F10	137.837
E11	癌	ZHFL043	男	61	Ⅱ级	T2b	N0	M0	T2bN0M0	IIA	中央型鳞状细胞癌	（右）肺（上叶）	4.5cm×4cm×4cm	（右）肺（上叶）中央型鳞状细胞癌Ⅱ-Ⅲ级，少数区域伴腺癌结构，肿物大小4.5cm×4cm×4cm，侵犯支气管壁及肺膜。支气管切缘未见癌。 淋巴结内未见转移癌（0/11）。 （2R区）0/3，（4R区）0/2，（十组）0/3，肺门（0/3）;	咳嗽，痰血丝	吸烟30年，每天20支	无	11	0	右肺上叶切除术MSI小切口	1	术后1年多PC方案化疗4周期	0	2011-05-15		2018-07-25		0	86	E11	132.232	F11	83.7439		E11	153.141	F11	67.2063
E12	癌	ZHFL044	男	58	Ⅱ级	T3	N1	M0	T3N1M0	IIIA	中央型鳞状细胞癌	（左）肺下叶	6cm×3.5cm×3.5cm	（左）肺下叶中央型鳞状细胞癌Ⅱ级，肿物大小6cm×3.5cm×3.5cm，伴有大片坏死，侵犯支气管壁软骨等组织。支气管切缘未见癌。肺门淋巴结肿大融合，其内见有转移癌。送检淋巴结内未见转移癌(0/5)。;	干咳1年余	无	无	5	0	左侧开胸左全肺切除术+淋巴结清扫术	1	GEM2周期+放疗	0	2011-07-08		2018-07-25	2015-03-31	1	44	E12	123.585	F12	109.65		E12	135.373	F12	132.429
E13	癌	ZHFL045	女	43	Ⅱ级	T1	N2	M0	T1N2M0	IIIA	鳞状细胞癌	（左）肺（上叶）	2cm×2cm×2cm	左肺上叶癌化疗1周期： （左）肺（上叶）切片示异型鳞状细胞团及退变的异型小细胞团，小灶性坏死及大量淋巴细胞反应。符合鳞状细胞癌。肿物大小约2cm×2cm×2cm，支气管切缘未见癌。 淋巴结见有转移癌（2/6） （下肺韧带）0/2 （隆突）2/3 （肺门）0/1 ;	无明显诱因出现发热，咳嗽	无	无	6	2	左肺全切	1	VP-16+顺铂	0	2011-07-20		2018-07-25		0	84	E13	135.17	F13	62.9779		E13	171.358	F13	104.469
E14	癌	ZHFL046	男	53	Ⅲ级	T3	N0	M0	T3N0M0	IIB	中央型鳞状细胞癌	（右）肺（上）叶	7cm×4cm×3cm	（右）肺（上）叶中央型鳞状细胞癌Ⅲ级，肿物大小7cm×4cm×3cm，伴有大片坏死。支气管切缘未见癌。淋巴结内未见转移癌（0/7)。 肺门 0/3 （隆突） 0/1 （第10组） 0/3;	体检发现肺部肿物	无	无	7	0	右开胸右肺上叶切除术	1	紫杉醇加顺铂4周期	0	2011-11-17		2016-03-23		0	52	E14	49.485	F14	109.207		E14	80.0951	F14	158.297
E15	癌	ZHFL047	女	58	Ⅱ级	T2b	N2	M0	T2bN2M0	IIIA	周围型鳞状细胞癌	（左）肺（上）叶	5.0cm×4.0cm×3.0cm	（左）肺（上）叶周围型鳞状细胞癌Ⅱ－Ⅲ级，肿物大小5.0cm×4.0cm×3.0cm。支气管切缘见有癌。 淋巴结内见有转移癌（3/19）。 （隆突下） 0/5 （肺门） 2/3 （主肺动脉窗） 0/4 （上纵隔） 1/3 肺门（自检） 0/4;	咳嗽咳痰3月	无	无	19	3	左肺上叶切除术及区域淋巴结清扫术	1	紫杉醇加顺铂1周期	0	2011-08-26		2018-07-25	2013-01-15	1	16	E15	157.97	F15	130.885		E15	173.714	F15	147.728
E16	癌	ZHFL048	男	55	Ⅱ级	T2a	N2	M0	T2aN2M0	IIIA	鳞状细胞癌	（左）肺	4cm×4cm×3cm	（左）肺鳞状细胞癌Ⅱ级，肿物大小4cm×4cm×3cm。侵犯支气管软骨组织，支气管切缘未见癌。淋巴结内未见转移癌（2/8)。 肺门1/2 （第5组）1/5 （下肺静脉旁）0/1;	无明显诱因咳嗽，咳痰	无	无	8	2	左肺全切	0	0	0	2011-10-08		2018-07-25	2013-06-19	1	20	E16	145.802	F16	150.095		E16	181.99	F16	198.774
G1	癌	ZHFL049	男	62	Ⅱ级	T3	N1	M0	T3N1M0	IIIA	中央型鳞状细胞癌	（右）肺（中下叶）	5cm×3cm×3cm	（右）肺（中下叶）中央型鳞状细胞癌Ⅱ级，肿物大小5cm×3cm×3cm。淋巴结内未见转移癌（1/7）。 （肺门）0/1 （隆突）1/5 （中叶支气管旁）0/1;	咳嗽伴胸闷1个月	吸烟35年，每天40支；饮酒35年，每次400ml	无	7	1	右肺中下叶根治术	1	化疗4周期	0	2011-11-25		2018-07-25	2013-01-24	1	13	G1	139.994	H1	89.3375		G1	164.779	H1	44.8739
G2	癌	ZHFL050	男	54	Ⅱ级	T2	N2	M0	T2N2M0	IIIA	周围型鳞状细胞癌	（左）肺（下叶）	3cm×3cm×4cm	（左）肺（下叶）周围型鳞状细胞癌Ⅱ级伴局灶腺样分化，肿物大小3cm×3cm×4cm，侵及脏层胸膜。（支气管）切缘未见癌。淋巴结内见有转移癌（2/3)。 （隆突）1/2 （左主支气管旁）0 （肺动脉旁）1/1;	刺激性干咳2月	无	无	3	2	左肺下叶癌根治术	1	放疗	0	2011-12-18		2018-07-25	2013-03-05	1	14	G2	147.592	H2	88.7842		G2	173.685	H2	85.7989
G3	癌	ZHFL051	男	46	Ⅱ级	T3	N0	M0	T3N0M0	IIB	中央型鳞状细胞癌	（右）肺（中下）	5.5cm×4.8cm×4.8cm	（右）肺（中下）叶中央型鳞状细胞癌Ⅱ级，肿物大小5.5cm×4.8cm×4.8cm，侵及支气管软骨组织。支气管切缘未见癌。淋巴结内未见转移癌（0/7)。 （膈神经旁）0 （肺门）0/3 （隆突）0/4;	无明显诱因咳嗽，咳白粘痰2个月	无	无	7	0	右肺中下叶切除+淋巴结清扫术	1	术后半月行多西他赛+顺铂化疗3周期	0	2011-12-21		2018-07-25		0	79	G3	23.4493	H3	104.567		G3	128.413	H3	130.732
G4	癌	ZHFL052	男	63	Ⅲ级	T2	N2	M0	T2N2M0	IIIA	低分化鳞癌	（右肺上叶）	2cm×3cm×4cm	（右肺上叶）低分化癌伴大片坏死，免疫组化标记：AE1/AE3(+)、CD56（部分细胞＋）、CgA(-)、Syn(-)、P63(－）。结合切片，倾向低分化鳞癌伴神经内分泌癌。肿物大小2cm×3cm×4cm。支气管切缘未见癌。淋巴结内见有转移癌（5/10）。 （肺门）4/4 （肺动脉旁）1/1 （隆突）0/5;	感冒头晕CT检查发现右肺肿物	无	无	10	5	右肺上叶切除术	1	术后10月余，诊断为右肺癌术后纵膈右肺门肝骨转移，化疗方案PTX200mg;D1;PDD30mg;D2-5,21天一周期	0	2012-01-13		2018-07-25	2014-01-19	1	24	G4	136.773	H4	74.3475		G4	165.861	H4	106.505
G5	癌	ZHFL053	男	53	Ⅱ级	T3	N0	M0	T3N0M0	IIB	鳞状细胞癌		5.5cm×3.5cm×3cm	（右肺下叶癌化疗后）： （右）肺(下叶）鳞状细胞癌Ⅱ级。肿物大小约5.5cm×3.5cm×3cm。支气管切缘未见癌。送检（隆突下）纤维组织中见有癌浸润。淋巴结内未见转移癌（0/14)。 （隆突）0/2 (上纵隔）0/7 (叶间）0/2 (下肺静脉旁）0/3;	刺激性干咳1月	无	无	14	0	右开胸右肺下叶切除术	1	TP1周期	0	2012-07-01		2019-08-01		0	85	G5	43.2225	H5	65.3884		G5	41.3179	H5	117.484
G6	癌	ZHFL054	男	64	Ⅱ级	T2b	N2	M0	T2bN2M0	IIIA	周围型鳞状细胞癌	（左）肺（下）叶	5cm×4.5cm×4.5cm	（左）肺（下）叶周围型鳞状细胞癌Ⅱ级，肿物大小5cm×4.5cm×4.5cm。支气管切缘未见癌。淋巴结内见有转移癌（2/14)。 （第10组）0/3 （第9组）0/3 （第7组）2/2 （第6组）0/2 肺门0/4;	无	无	无	14	2	左侧开胸，左下肺叶切除术	1	PTX+DDP3周期	0	2012-02-15		2019-08-11	2015-09-01	1	42	G6	123.121	H6	100.645		G6	152.907	H6	119.203
G7	癌	ZHFL055	男	55	Ⅱ级	T2	N1	M0	T2N1M0	IIB	中央型鳞状细胞癌	（左）肺下叶	3cm×4cm×5cm	（左）肺下叶中央型鳞状细胞癌Ⅱ级，肿物大小3cm×4cm×5cm，伴有大片坏死。 支气管切缘见有癌。 淋巴结内见有转移癌（2/8）融合 （下肺静脉旁）0/2，（支气管旁）0/1，（隆突下）0/4，肺门 1/1融合;	无	无	无	8	1	左肺下叶切除术	1	后采用gp方案联合治疗一周，后发生多发骨转移，采用gp方案治疗	0	2012-06-13		2018-07-25		0	73	G7	103.646	H7	65.0318		G7	140.712	H7	116.655
G8	癌	ZHFL056	男	69	Ⅱ级	T2b	N0	M0	T2bN0M0	IIA	周围型鳞状细胞癌	（左）肺（下叶）	5cm×4cm×2cm	（左）肺（下叶）周围型鳞状细胞癌Ⅱ－Ⅲ级，肿物大小5cm×4cm×2cm。支气管切缘未见癌。淋巴结内未见转移癌（0/12)。 （隆突）0/4 （下肺静脉旁）0/2 (肺门）0/3 （主动脉窗）0/3;	咳嗽咳痰痰血1年	吸烟30年，每天15支	无	12	0	左肺下叶切除术+淋巴结清扫术	1	方案不详	0	2012-03-05		2016-07-23	2016-07-23	1	52	G8	81.6844	H8	126.955		G8	78.0016	H8	155.954
G9	癌	ZHFL057	女	61.00	Ⅱ级	T3	N1	M0	T3N1M0	IIIA	中央型鳞状细胞癌	（左）肺（上叶）	5cm×6cm×6cm	·： （左）肺（上叶）中央型鳞状细胞癌Ⅱ级，肿物大小5cm×6cm×6cm，伴大量坏死，侵犯肺膜。支气管切缘未见癌。淋巴结内未见转移癌（1/9)。 （隆突）0/2 （肺门）1/7;	无明显诱因出现发热，咳痰，伴有寒战，发热	无	无	9	1	左肺上叶切除术及区域淋巴结清扫术	1	放疗方案未知	0	2012-05-01		2019-08-01		0	87	G9	145.808	H9	76.752		G9	171.578	H9	136.02
G11	癌	ZHFL059	男	64.00	Ⅱ	T3	N1	M0	T3N1M0	IIIA	鳞状细胞癌	（左）肺（上）叶	6cm×4.5cm×4.5cm	·： （左）肺（上）叶鳞状细胞癌Ⅱ级，肿物大小6cm×4.5cm×4.5cm。侵及支气管软骨，伴坏死及淋巴细胞反应，支气管切缘未见癌。淋巴结内见有转移癌（2/18)。 （肺门）0/9 （下肺韧带）0/1 （第4组）0/1 （隆突）0/5 肺门2/2;	咳嗽，胸闷1个月	无	无	9	0	左肺上叶切除术及区域淋巴结清扫术	1	PD3周期	0	2012/2/6		2019-07-25	2013-05-28	1		G11	147.665	H11	150.655		G11	173.593	H11	187.28
G12	癌	ZHFL060	男	57	Ⅲ级	T3	N0	M0	T3N0M0	IIB	周围型鳞状细胞癌	（右）肺（下叶）	7cm×6cm×5cm	（右）肺（下叶）周围型鳞状细胞癌Ⅲ级伴有大量坏死，肿物大小7cm×6cm×5cm。支气管切缘未见癌。淋巴结内未见转移癌（0/14)。 （7组）0/6 （2、4组）0/3 （4组）0/4 肺门0/1;	进食后出现咳嗽咳痰2个月	吸烟30年，每天40支，嗜酒20年，每次250ml	无	14	0	右开胸右肺全肺切除术	1	方案不详	0	2009-04-06		2014-08-27	2014-08-01	1	63	G12	42.8572	H12	115.386		G12	48.8782	H12	142.631
G13	癌	ZHFL061	男	61.00	Ⅱ级	T2	N1	M0	T2N1M0	IIB	中央型鳞状细胞癌	（右）肺（上）叶	3cm×2cm×1.5cm	·： （右）肺（上）叶中央型鳞状细胞癌Ⅱ级，肿物大小3cm×2cm×1.5cm，侵及支气管软骨，伴大量炎细胞反应及坏死。支气管切缘未见癌。淋巴结内见转移癌（1/18)。 （下肺韧带旁）0/1 （肺门）0/8 （隆突）0/5 肺门1/4;	痰中带血1个月	无	无	18	1	右肺上叶切除术+淋巴结清扫术	1	TP4周期	0	2012-03-20		2019-08-11	2014-02-18	1	22	G13	152.035	H13	83.6585		G13	60.1094	H13	95.4632
G14	癌	ZHFL062	男	54.00	Ⅱ级	T2	N2	M0	T2N2M1	IIIA	鳞状细胞癌	（左）肺（上叶）	4.5cm×4.5cm×3.5cm	·： （左）肺（上叶）鳞状细胞癌Ⅱ-Ⅲ级，伴有大量坏死，肿物大小4.5cm×4.5cm×3.5cm。支气管切缘未见癌。淋巴结内未见转移癌（1/18)。 （第5区）0/2 （隆突）1/3 （第6区）0/5 （肺门）0/4 肺门0/3 (下肺韧带旁）0/1;	咳嗽咳痰1个月，痰血1周	无	无	18	1	左肺上叶切除术及区域淋巴结清扫术	1	行吉西他滨+顺铂1周期，吉西他滨+奈达铂方案化疗2周期，多西他赛+顺铂1周期	0	2012-03-26		2019-08-11	2012-08-26	1	5	G14	136.826	H14	75.7108		G14	178.369	H14	80.7715
G15	癌	ZHFL063	男	53	Ⅱ级	T3	N1	M0	T3N1M0	IIIA	中央型鳞状细胞癌	（左）肺（下叶）	5.5cm×3.5cm×2.5cm	（左）肺（下叶）中央型鳞状细胞癌Ⅱ级，肿物大小5.5cm×3.5cm×2.5cm，侵及软骨。支气管切缘未见癌。淋巴结内见转移癌（2/11)。送检（第6组）内见有癌结节。 （肺门）0/4 （7组）0/1 （下肺静脉旁）0/1 （6组）0/3 肺门2/2;	咳嗽，咯血，发热10天	无	无	11	2	胸腔镜下左肺下叶切除术	1	方案不详	0	2012-04-05		2016-02-18	2014-02-18	1	22	G15	149.098	H15	81.6624		G15	182.153	H15	148.777
G16	癌	ZHFL064	男	53	Ⅲ级	T3	N0	M0	T3N0M0	IIB	鳞状细胞癌	（右）肺（上叶）	6.5cm×5cm×6cm	（右）肺（上叶）鳞状细胞癌Ⅲ级，肿物大小6.5cm×5cm×6cm。支气管切缘未见癌。淋巴结内未见转移癌（0/17)。 （隆突）0/5 （肺门）0/1 （胸壁）0/1 （2区）0/5 （右4区）0/5;	咳嗽，痰中带血1个月	无	无	17	0	胸腔镜下右肺上叶根治术	1	术后四月化疗，行gp方案	0	2012-04-17		2018-07-25		0	75	G16	144.061	H16	141.712		G16	223.321	H16	194.802
I2	癌	ZHFL066	男	67	Ⅱ级	T3	N1	M0	T3N1M0	IIIA	巨块型鳞状细胞癌	（左）肺下叶	4cm×5cm×6cm	（左）肺下叶巨块型鳞状细胞癌Ⅱ级，肿物大小4cm×5cm×6cm。支气管切缘未见癌。送检胸膜内见有癌浸润。（主肺动脉窗淋巴结、上纵隔淋巴结、隆突下淋巴结、下肺静脉旁淋巴结、肺门淋巴结）分别为（0/4、0/3、0/3、0/4、1/3）。		无	无	17	1		1	方案不详	0	2010-02-10		2016-07-25	2011-10-19	1	20	I2	151.001	J2	112.078		I2	70.8366	J2	138.508
I3	癌	ZHFL067	男	74	Ⅱ-Ⅲ级	T2b	N2	M0	T2bN2M0	IIIA	中央型鳞状细胞癌	（左）肺（上叶）	5cm×4.5cm×4cm	（左）肺（上叶）鳞状细胞癌Ⅱ-Ⅲ级，中央型，肿物大小5cm×4.5cm×4cm，侵犯支气管软骨，伴大量坏死及空洞形成。支气管切缘未见癌。淋巴结内未见转移癌（0/15)。 （隆突）1/5 （第5组）0/5 （肺门）1/3 （下肺静脉旁）0/1 肺门0/1;	咳嗽咳痰1个月	无	无	15	2	左肺上叶切除术及区域淋巴结清扫术	1	GEM+DDP3周期	0	2012-05-02		2018-07-25	2013-07-31	1	14	I3	141.986	J3	136.611		I3	166.138	J3	126.522
I4	癌	ZHFL068	男	57	Ⅲ级	T3	N0	M0	T3N0M0	IIB	低分化鳞状细胞癌	（右肺上叶）	6cm×5.5cm×6cm	（右肺上叶）低分化鳞状细胞癌伴大片坏死，肿物大小6cm×5.5cm×6cm。支气管切缘未见癌。淋巴结内未见转移癌（0/15)。 （肺门）0/4 （下肺静脉旁）0/1 （食管下段）0/7 （隆突）0/3 送检（3A）切片示部分淋巴脂肪组织，部分为血管瘤形成，未见癌。;	间断发热4个月	吸烟30年，每天40支	无	15	0	右肺上叶切除术+淋巴结清扫术	0	0	0	2012-05-07		2018-07-25		0	74	I4	142.604	J4	111.389		I4	169.991	J4	147.725
I5	癌	ZHFL069	女	63	Ⅱ级	T2b	N1	M0	T2bN1M0	IIB	鳞状细胞癌	（左）肺（下叶）	5cm×4.5cm×3cm	（左）肺（下叶）鳞状细胞癌Ⅱ级，肿物大小约5cm×4.5cm×3cm。伴有大片坏死，中央有空洞形成。支气管切缘未见癌。淋巴结内见有转移癌（3/13)。 （肺门）3/3 （第8组）0/1 （第9组）0/1 （隆突）0/1 （下肺静脉旁）0/1 （第5组）0/1 自取肺门0/5;	咳嗽半年	无	无	13	3	左全肺切除术+淋巴结清扫术	0	0	0	2012-05-09		2018-08-11	2016-08-01	1	50	I5	122.959	J5	116.524		I5	74.2388	J5	157.404
I6	癌	ZHFL070	男	68	Ⅱ级	T3	N1	M0	T3N1M0	IIIA	中央型鳞状细胞癌	（右肺上叶）	4cm×3cm×2cm	（右肺上叶）鳞状细胞癌Ⅱ级，中央型，肿物大小4cm×3cm×2cm，侵犯支气管软骨。支气管切缘未见癌。周边肺组织呈肉芽肿性炎症，不除外结核。（中）叶肺支气管切缘未见癌。（下叶背段部分）见有鳞癌。淋巴结内未见转移癌（1/10)。 （隆突）0/3 （腔静脉后）0/4 （肺门）1/3 其中（隆突）及（腔静脉后）淋巴结有肉芽肿性炎改变，不除外结核。	无明显诱因出现发热，咳痰	无	无	10	1	右肺上中叶切除术+右肺下叶背段楔形切除+右主支气管楔形切除术+淋巴结清扫术	1	PTX,CBP1周期	0	2012-05-14		2018-08-11	2014-02-18	1	21	I6	141.769	J6	121.772		I6	180.266	J6	150.795
I7	癌	ZHFL071	女	65	Ⅲ级	T2b	N2	M0	T2bN2M0	IIIA	中央型低分化鳞癌	（右）肺（下叶）	4.5cm×4cm×3.5cm	（右）肺（下叶）低分化癌，考虑低分化鳞癌，中央型，肿物大小4.5cm×4cm×3.5cm，侵犯肺膜，脉管内似有癌栓，伴大片坏死。支气管切缘未见癌。淋巴结内见转移癌（3/10)。 （隆突）1/2 （11组）0/3 （肺门）2/2 （下肺韧带）0/3;	体检发现肺部肿物2个月	无	无	10	3	右肺下叶癌右根治术	1	术后TXT2周期	0	2012-05-19		2018-08-11	2014-12-23	1	31	I7	156.844	J7	144.339		I7	178.066	J7	182.206
I8	癌	ZHFL072	男	69.00	Ⅲ	T2	N0	M0	T2N0M0	IIA	鳞状细胞癌	（左）肺（上叶）	4cm×3.5cm×3cm	·： （左）肺（上叶）鳞状细胞癌Ⅲ级，肿物大小约4cm×3.5cm×3cm。支气管切缘内未见癌。淋巴结内未见转移癌（0/8)。 （5组）0/2 （6组）0/2 （隆突）0/2 （下肺静脉旁）0/1 肺门0/1;	无明显诱因出现咳嗽，咳痰	吸烟50年，每天40支，饮酒20年，每天半斤	无	8	0	左肺上叶切除术及区域淋巴结清扫术	0	0	0	2012-05-01		2018-08-01	2015-09-01	1	40	I8	29.6656	J8	106.399		I8	27.5212	J8	147.44
I9	癌	ZHFL073	男	64	Ⅲ级	T3	N0	M0	T3N0M0	IIB	低分化鳞状细胞癌	（左肺下叶）	6.5cm×6.5cm×5.0cm	左肺下叶癌化疗后： （左肺下叶）低分化鳞状细胞癌伴大片坏死，部分癌组织呈透明细胞癌形态，伴有轻度退变。肿物大小6.5cm×6.5cm×5.0cm。支气管切缘未见癌。淋巴结内未见转移癌（0/13)。 （隆突）0/1 （肺门）0/8 肺门0/4;	咳嗽，胸闷1个月	吸烟30年，每次20支	母亲死于贲门癌，1姐姐患食管癌	13	0	左肺下叶切除术+淋巴结清扫术	1	放疗方案未知	0	2012-02-17		2019-07-25	2012-09-12	1	6	I9	155.349	J9	142.362		I9	186.338	J9	172.02
I10	癌	ZHFL074	男	70	Ⅲ级	T3	N1	M0	T3N1M0	IIIA	周围型低分化腺鳞癌	（右肺上叶）	6cm×5cm×4cm	（右肺上叶）周围型低分化腺鳞癌，伴有大片坏死，肿物大小6cm×5cm×4cm，支气管切缘未见癌。淋巴结内见有转移癌（5/18)。 （Ⅱ区）0 （3组）1/1 （5组）2/3 （4区）2/2 （7组）0/8 （8组）0/1 （9组）0/1 （10组）0/2 免疫组化标记瘤细胞：TTF-1(+，60％)、P63(+，5％);	咳嗽胸闷气短1个月	吸烟40年，每天20支	无	18	5	右肺上叶切除术+淋巴结清扫术	1	方案不详	0	2012-06-20		2018-07-25	2013-07-09	1	12	I10	133.153	J10	124.635		I10	147.177	J10	165.118
I11	癌	ZHFL075	男	66	Ⅲ级	T1	N0	M0	T1N0M0	IA	低分化癌	(右肺上叶)	2.7cm×2.0cm×2.0cm	(右肺上叶)周边部见一质硬区，大小约2.7cm×2.0cm×2.0cm。镜下示肺泡内大量炎细胞及渗出物，并见有异型细胞，免疫组化标记肿瘤细胞显示：AE1/AE3（+）、Vimentin（-）、CD68(±)、P53（10％，+）、Ki-67（+，30％），倾向低分化癌。支气管切缘未见癌。 淋巴结内未见转移癌（0/20)。 肺门 0/5 （4R）0/4 （第五区）0/4 （下肺静脉旁）0/3 （隆突下）	咯血，痰血，胸闷1月余	吸烟45年，每天20支	妹妹死于乳腺癌，1弟弟患肺癌	20	0	右肺上叶切除术+淋巴结清扫术	1	方案不详	0	2012-07-07		2018-07-25		0	72	I11	129.173	J11	100.243		I11	186.212	J11	143.171
I12	癌	ZHFL076	男	54	Ⅱ级	T3	N1	M0	T3N1M0	IIIA	中央型鳞状细胞癌	（左）肺（下叶）	6.5cm×4cm×4cm	（左）肺（下叶）中央型鳞状细胞癌Ⅱ级，肿物大小6.5cm×4cm×4cm。伴有大量坏死，侵犯神经丛，侵犯支气管软骨，支气管切缘见有癌。淋巴结内见转移癌（2/12)。 （隆突）0/4 （下肺静脉旁）0/2 （肺门）2/2融合 （左肺动脉窗）0/4 ;	咳嗽发热1个月	吸烟35年，每天40支	无	12	2	左肺下叶切除术+淋巴结清扫术	1	方案不详	0	2012-06-27		2018-07-25	2015-05-06	1	34	I12	118.882	J12	108.902		I12	176.623	J12	134.354
I13	癌	ZHFL077	男	55	Ⅲ级	T3	N0	M0	T3N0M0	IIB	鳞状细胞癌	（左）肺	2.5cm×1.5cm×2cm	（左肺癌化疗后）： （左）肺鳞状细胞癌Ⅲ级，肿物大小2.5cm×1.5cm×2cm。侵及神经丛。支气管切缘见有癌浸润。淋巴结内未见转移癌（0/17)。 （肺门）0/7 （5区）0/4 （6区）0 （7组）0/4 （下肺静脉旁）0/2;	咳嗽咳痰1个月	无	无	17	0	左肺上叶清除+淋巴清扫术	1	术后PTX+DDP化疗5周期	0	2012-07-20		2018-07-25		0	72	I13	91.7571	J13	100.682		I13	134.46	J13	114.469
I14	癌	ZHFL078	男	67	Ⅱ级	T2a	N1	M0	T2aN1M0	IIB	中央型鳞状细胞癌	(左）肺（下叶）	4cm×3.5cm×2.5cm	(左）肺（下叶）鳞状细胞癌Ⅱ级，中央型，肿物大小4cm×3.5cm×2.5cm，伴有大量坏死，侵犯支气管软骨，（左肺上叶支气管及左主支气管切缘）未见癌。淋巴结内见转移癌（1/10)。 （7组）0/4 （9组）0/1 （10组）1/3 （11组）0/2	咳嗽，胸闷气短1个月	吸烟40年，每天10支	母亲，1哥1姐死于食管癌	10	1	左肺下叶切除术	0		0	2012-11-03		2018-07-25		0	68	I14	146.941	J14	145.762		I14	152.673	J14	168.533
I15	癌	ZHFL079	男	65	Ⅱ级	T2b	N0	M0	T2bN0M0	IIA	周围型鳞状细胞癌	（右）肺（下叶）	直径5cm	（右）肺（下叶）周围型鳞状细胞癌Ⅱ级，肿物直径5cm。支气管切缘未见癌。淋巴结内未见转移癌（0/6)。 （隆突）0/4 （肺动脉旁）0/2	咳嗽咳痰，咯血，伴胸闷气短	无	无	6	0	右肺中下叶切除+淋巴结清扫术	1	术后一月余，方案未知	0	2012-11-12		2018-07-25		0	68	I15	121.621	J15	134.606		I15	94.2989	J15	139.263
I16	癌	ZHFL080	男	59	Ⅱ级	T2b	N0	M0	T2bN0M0	IIA	中央型鳞状细胞癌	（右）肺（上叶）	4.5cm×4.5cm×4.5cm	（右）肺（上叶）中央型鳞状细胞癌Ⅱ级，伴有大片坏死，侵犯支气管壁软骨等组织。肿物大小4.5cm×4.5cm×4.5cm。支气管切缘未见癌。淋巴结内未见转移癌（0/25)。 （2组）0/4 （3A组）0/4 （4组）0/9 （第7组）0/2有钙化 （第8组）0/2 （第10组）0/1 （第11组）0/3有钙化	无明显诱因咳嗽咳痰胸闷呼吸困难2个月	吸烟30年，每天20支	大哥死于食管癌，3个死于肛门癌	25	0	右上肺癌根治术	1	术后40天，方案未知	0	2012-11-14		2018-07-25		0	68	I16	17.945	J16	112.105		I16	170.123	J16	152.822

## Sheet: 统计结果
低		病理分级	T	N			TNM	生存时间（月）	死亡	性别	年龄			高		病理分级	T	N			TNM	生存时间	死亡	性别	年龄
I16	17.84	Ⅱ级	T2b	N0	M0	T2bN0M0	IIA	68	0					C9	127.18	Ⅱ	T2a	N0	M0	T2aN0M0	IB	70	0
G3	23.45	Ⅱ级	T3	N0	M0	T3N0M0	IIB	79	0		＜60			C3	127.21	Ⅱ级	T3	N1	M0	T3N1M0	IIIA	26	1		＜60
C15		Ⅱ级	T3	N0	M0	T3N0M0	IIB	62	0					E9	127.26	Ⅱ级	T2a	N0	M0	T2aN0M0	IB	88	0
I8	29.67	Ⅲ	T2	N0	M0	T2N0M0	IIA	40	1					E1	127.54	Ⅲ级	T2	N1	M0	T2N1M0	IIB	23	1	女
G12	42.86	Ⅲ级	T3	N0	M0	T3N0M0	IIB	63	0		＜60			A14	129.285	Ⅰ	T2	N1	M0	T2N1M0	IIB	33	1
G5	43.22	Ⅱ级	T3	N0	M0	T3N0M0	IIB	85	0		＜60			I11	129.17	Ⅲ级	T1	N0	M0	T1N0M0	IA	72	0
E14	49.49	Ⅲ级	T3	N0	M0	T3N0M0	IIB	52	0		＜60			A11	131.16	Ⅱ	T3	N1	M0	T3N1M0	IIIA	6	1
C8	74.51	Ⅱ	T2	N0	M0	T2N0M0	IB	70	0		＜60			A8	131.19	Ⅱ	T2	N0	M0	T2N0M0	IB	64	0	女
G8	81.68	Ⅱ级	T2b	N0	M0	T2bN0M0	IIA	52	1					A7	131.95	Ⅱ	T2	N0	M0	T2N0M0	IB	21	1
C6	82.2	Ⅱ	T1	N0	M0	T1N0M0	IA	70	0					E11	132.23	Ⅱ级	T2b	N0	M0	T2bN0M0	IIA	86	0
A2	90.73	Ⅱ级	T2	N1	M0	T2N1M0	IIB	86	0		＜60			I10	133.75	Ⅲ级	T3	N1	M0	T3N1M0	IIIA	12	1
I13	91.76	Ⅲ级	T3	N0	M0	T3N0M0	IIB	72	0					E13	135.17	Ⅱ级	T1	N2	M0	T1N2M0	IIIA	84	0	女	＜60
G7	103.65	Ⅱ级	T2	N1	M0	T2N1M0	IIB	73	0		＜60			C14	135.28	Ⅱ级	T1	N0	M0	T1N0M0	IA	51	1		＜60
C10	108.78	Ⅲ级	T2	N0	M0	T2N0M0	IB	64	1		＜60			E7	136.75	Ⅱ级	T2	N2	M0	T2N2M0	IIIA	12	1		＜60
E6	108.86	Ⅱ级	T1	N1	M0	T1N1M0	IIB	22	1					G4	136.77	Ⅲ级	T2	N2	M0	T2N2M0	IIIA	24	1
C16	109.64	Ⅱ	T2	N0	M0	T2N0M0	IB	66	0					G14	136.83	Ⅱ级	T2	N2	M0	T2N2M1	IIIA	5	1
C5	110.88	Ⅲ级	T3	N0	M0	T3N0M0	IIB	40	1					C7	139.11	Ⅰ	T2	N1	M0	T2N1M0	IIB	68	0		＜60
A3	110.95	Ⅱ级	T2	N1	M0	T2N1M0	IIB	36	1		＜60			G1	139.99	Ⅱ级	T3	N1	M0	T3N1M0	IIIA	13	1
C4	111.13	Ⅱ级	T3	N1	M0	T3N1M0	IIIA	42	1		＜60			A13	140.51	Ⅲ级	T3	N1	M0	T3N1M0	IIIA	13	1
C1	112.27	Ⅱ级	T1	N0	M0	T1N0M0	IA	63	0					I6	141.77	Ⅱ级	T3	N1	M0	T3N1M0	IIIA	21	1
C2	115.78	Ⅱ	T3	N1	M0	T3N1M0	IIIA	63	0					I3	141.99	Ⅱ-Ⅲ级	T2b	N2	M0	T2bN2M0	IIIA	14	1
A4	115.88	Ⅱ	T1	N1	M0	T1N1M0	IIB	25	1					I4	142.6	Ⅲ级	T3	N0	M0	T3N0M0	IIB	74	0
I12	118.88	Ⅱ级	T3	N1	M0	T3N1M0	IIIA	34	1					C13	142.81	Ⅱ级	T1	N1	M0	T1N1M0	IIA	74	0		＜60
E2	120.09	Ⅲ级	T3	N1	M0	T3N1M0	IIIA	25	1					E5	143.2	Ⅱ级	T1	N2	M0	T1N2M0	IIIA	60	0
I15	121.62	Ⅱ级	T2b	N0	M0	T2bN0M0	IIA	68	0					G16	144.06	Ⅲ级	T3	N0	M0	T3N0M0	IIB	75	0
I5	122.96	Ⅱ级	T2b	N1	M0	T2bN1M0	IIB	50	1	女				E8	144.36	Ⅱ级	T3	N1	M0	T3N1M0	IIIA	7	1
G6	123.12	Ⅱ级	T2b	N2	M0	T2bN2M0	IIIA	42	1					C12	144.54	Ⅱ级	T3	N1	M0	T3N1M0	IIIA	31	1
E4	123.2	Ⅱ级	T2	N0	M0	T2N0M0	IB	67	0					E16	145.8	Ⅱ级	T2a	N2	M0	T2aN2M0	IIIA	20	1		＜60
E12	123.51	Ⅱ级	T3	N1	M0	T3N1M0	IIIA	44	1		＜60			G9	145.81	Ⅱ级	T3	N1	M0	T3N1M0	IIIA	87	0	女
														C11	146.39	Ⅲ级	T3	N1	M0	T3N1M0	IIIA	3	1
														I14	146.9	Ⅱ级	T2a	N1	M0	T2aN1M0	IIB	68	0
														E10	147.49	Ⅰ级	T1	N1	M0	T1N1M0	IIA	26	1
														G2	147.59	Ⅱ级	T2	N2	M0	T2N2M0	IIIA	14	1		＜60
														G11	147.67	Ⅱ	T3	N1	M0	T3N1M0	IIIA	15	1
														G15	149.1	Ⅱ级	T3	N1	M0	T3N1M0	IIIA	22	1		＜60
														I2	151	Ⅱ级	T3	N1	M0	T3N1M0	IIIA	20	1
以125为界														E3	151.87	Ⅱ级	T3	N1	M0	T3N1M0	IIIA	8	1
														G13	152.04	Ⅱ级	T2	N1	M0	T2N1M0	IIB	22	1
														I9	155.35	Ⅲ级	T3	N0	M0	T3N0M0	IIB	6	1
														A6	155.88	Ⅱ	T1	N2	M0	T1N2M0	IIIA	5	1
														I7	156.84	Ⅲ级	T2b	N2	M0	T2bN2M0	IIIA	31	1	女
														E15	157.97	Ⅱ级	T2b	N2	M0	T2bN2M0	IIIA	16	1	女	＜60
														A15	159.91	Ⅱ级	T2b	N1	M0	T2bN1M0	IIB	7	1		＜60
														A9	171.15	Ⅱ	T1	N1	M0	T1N1M0	IIA	29	1		＜60

## Sheet: Sheet2
序号	表达	Differentiation	pT	pN	pTNM	time	survival	expression	gender	age
I16	1	2	2	1	2	68	0	1	1	1
G3	1	2	3	1	2	79	0	1	1	0
C15	1	2	3	1	2	62	0	1	1	1	Differentiation	good=1	moderate=2	poor=3
I8	1	3	2	1	2	40	1	1	1	1	pT	pT1=1	pT2=2	pT3=3
G12	1	3	3	1	2	63	0	1	1	0	pN	-=1	+=2
G5	1	2	3	1	2	85	0	1	1	0	pTNM	pI=1	pII=2	pⅢa=3
E14	1	3	3	1	2	52	0	1	1	0	survival	活=0	死亡=1
C8	1	2	2	1	1	70	0	1	1	0	expression	high=2	low=1
G8	1	2	2	1	2	52	1	1	1	1	Gender	female=0	male=1
C6	1	2	1	1	1	70	0	1	1	1	age	＜60=0	≥60=1
A2	1	2	2	2	2	86	0	1	1	0
I13	1	3	3	1	2	72	0	1	1	1
G7	1	2	2	2	2	73	0	1	1	0
C10	1	3	2	1	1	64	1	1	1	0
E6	1	2	1	2	2	22	1	1	1	1
C16	1	2	2	1	1	66	0	1	1	1
C5	1	3	3	1	2	40	1	1	1	1
A3	1	2	2	2	2	36	1	1	1	0
C4	1	2	3	2	3	42	1	1	1	0
C1	1	2	1	1	1	63	0	1	1	1
C2	1	2	3	2	3	63	0	1	1	1
A4	1	2	1	2	2	25	1	1	1	1
I12	1	2	3	2	3	34	1	1	1	1
E2	1	3	3	2	3	25	1	1	1	1
I15	1	2	2	1	2	68	0	1	1	1
I5	1	2	2	2	2	50	1	1	0	1
G6	1	2	2	2	3	42	1	1	1	1
E4	1	2	2	1	1	67	0	1	1	1
E12	1	2	3	2	3	44	1	1	1	0
C9	2	2	2	1	1	70	0	2	1	1
C3	2	2	3	2	3	26	1	2	1	0
E9	2	2	2	1	1	88	0	2	1	1
E1	2	3	2	2	2	23	1	2	0	1
A14	2	1	2	2	2	33	1	2	1	1
I11	2	3	1	1	1	72	0	2	1	1
A11	2	2	3	2	3	6	1	2	1	1
A8	2	2	2	1	1	64	0	2	0	1
A7	2	2	2	1	1	21	1	2	1	1
E11	2	2	2	1	2	86	0	2	1	1
I10	2	3	3	2	3	12	1	2	1	1
E13	2	2	1	2	3	84	0	2	0	0
C14	2	2	1	1	1	51	1	2	1	0
E7	2	2	2	2	3	12	1	2	1	0
G4	2	3	2	2	3	24	1	2	1	1
G14	2	2	2	2	3	5	1	2	1	1
C7	2	1	2	2	2	68	0	2	1	0
G1	2	2	3	2	3	13	1	2	1	1
A13	2	3	3	2	3	13	1	2	1	1
I6	2	2	3	2	3	21	1	2	1	1
I3	2	2	2	2	3	14	1	2	1	1
I4	2	3	3	1	2	74	0	2	1	1
C13	2	2	1	2	2	74	0	2	1	0
E5	2	2	1	2	3	60	0	2	1	1
G16	2	3	3	1	2	75	0	2	1	1
E8	2	2	3	2	3	7	1	2	1	1
C12	2	2	3	2	3	31	1	2	1	1
E16	2	2	2	2	3	20	1	2	1	0
G9	2	2	3	2	3	87	0	2	0	1
C11	2	3	3	2	3	3	1	2	1	1
I14	2	2	2	2	2	68	0	2	1	1
E10	2	1	1	2	2	26	1	2	1	1
G2	2	2	2	2	3	14	1	2	1	0
G11	2	2	3	2	3	15	1	2	1	1
G15	2	2	3	2	3	22	1	2	1	0
I2	2	2	3	2	3	20	1	2	1	1
E3	2	2	3	2	3	8	1	2	1	1
G13	2	2	2	2	2	22	1	2	1	1
I9	2	3	3	1	2	6	1	2	1	1
A6	2	2	1	2	3	5	1	2	1	1
I7	2	3	2	2	3	31	1	2	0	1
E15	2	2	2	2	3	16	1	2	0	0
A15	2	2	2	2	2	7	1	2	1	0
A9	2	2	1	2	2	29	1	2	1	0
